# Supplementary material for: Draft Genomes of Anopheles cracens and Anopheles maculatus: Comparison of Simian Malaria and Human Malaria Vectors in Peninsular Malaysia
Source: PLoS One. 2016 Jun 27;11(6):e0157893. doi: 10.1371/journal.pone.0157893 (PMC4922560; doi:10.1371/journal.pone.0157893)
Supplement: S1 Table — (XLSX) [file pone.0157893.s001.xlsx]

## Sheet: S1
S1 Table. Statistic of pre-filter data.
Species	Pair-end Libraries	Insert size	Reads length	Total Data (Gb)	Sequence Depth (X)
An. cracens	Solexa Reads	170bp	100	33.64	85.16
		500bp	100	21.18	53.63
		800bp	100	17.99	45.55
		2kb	49	10.07	25.49
		5kb	49	5.87	14.87
		10kb	49	6.13	15.51
	Total			94.89	240.22
An. maculatus	Solexa Reads	170bp	100	13.18	26.41
		500bp	100	13.67	27.39
		800bp	100	7.94	15.91
		2kb	49	13.06	26.17
		5kb	49	6.46	12.94
		10kb	49	5.25	10.52
	Total			59.56	119.34
