# Supplementary material for: Draft Genomes of Anopheles cracens and Anopheles maculatus: Comparison of Simian Malaria and Human Malaria Vectors in Peninsular Malaysia
Source: PLoS One. 2016 Jun 27;11(6):e0157893. doi: 10.1371/journal.pone.0157893 (PMC4922560; doi:10.1371/journal.pone.0157893)
Supplement: S2 Table — (XLSX) [file pone.0157893.s002.xlsx]

## Sheet: S1
S2 Table. Statistic of post-filter data.
Species	Pair-end Libraries	Insert size	Reads length	Total Data (Gb)	Sequence Depth (X)
An. cracens	Solexa Reads	170bp	100	31.22	79.04
		500bp	100	18.84	47.7
		800bp	100	15.51	39.26
		2kb	49	8.79	22.25
		5kb	49	4.88	12.35
		10kb	49	4.53	11.48
	Total			83.77	212.09
An. maculatus	Solexa Reads	170bp	100	11.77	23.59
		500bp	100	11.42	22.86
		800bp	100	5.88	11.78
		2kb	49	9.52	19.08
		5kb	49	4.08	8.17
		10kb	49	3.86	7.73
	Total			46.53	93.21
