# Supplementary material for: Draft Genomes of Anopheles cracens and Anopheles maculatus: Comparison of Simian Malaria and Human Malaria Vectors in Peninsular Malaysia
Source: PLoS One. 2016 Jun 27;11(6):e0157893. doi: 10.1371/journal.pone.0157893 (PMC4922560; doi:10.1371/journal.pone.0157893)
Supplement: S3 Table — (XLSX) [file pone.0157893.s003.xlsx]

## Sheet: S1
S3 Table. Transposable elements (TEs) content in the assembled An. cracens and An. maculatus genomes.
Species	Type	Repbase TEs		TE protiens		De novo		Combined TEs
		Length (bp)	% in genome	Length (bp)	% in genome	Length (bp)	% in genome	Length (bp)	% in genome
An. cracens	DNA	4050653	1.07	1985159	0.53	23275967	6.17	25829778	6.85
	LINE	9576586	2.54	9900057	2.63	27895578	7.4	32461991	8.61
	SINE	87271	0.02	0	0	912021	0.24	971772	0.26
	LTR	8051916	2.14	7407893	1.96	70749899	18.76	73724513	19.55
	Other	2545	> 0.01	0	0	0	0	2545	> 0.01
	Unknown	0	0	0	0	12485544	3.31	12485544	3.31
	Total	21000001	5.57	19257248	5.11	127358585	33.77	132251115	35.07
An. maculatus	DNA	4565494	0.9282	2764530	0.5621	9672873	1.9667	12768453	2.5961
	LINE	16955658	3.4474	16578159	3.3706	32377650	6.583	36893196	7.5011
	SINE	2057215	0.4183	0	0	7076217	1.4387	7878684	1.6019
	LTR	10536560	2.1423	9679261	1.968	32385816	6.5846	34945235	7.105
	Other	945	> 0.01	0	0	0	0	945	> 0.01
	Unknown	0	0	0	0	17076775	3.472	17076775	3.472
	Total	33423860	6.7957	28998365	5.8959	92224725	18.751	97443411	19.812
Note:
Repbase TEs: Result of RepeatMasker based on Repbase
TE proteins: Result of RepeatProteinMask based on Repbase
De novo: Result of RepeatMasker using library predicted through de novo
Combined: Combined results of Repbase TEs, TE proteins and de novo
