# Supplementary material for: Draft Genomes of Anopheles cracens and Anopheles maculatus: Comparison of Simian Malaria and Human Malaria Vectors in Peninsular Malaysia
Source: PLoS One. 2016 Jun 27;11(6):e0157893. doi: 10.1371/journal.pone.0157893 (PMC4922560; doi:10.1371/journal.pone.0157893)
Supplement: S4 Table — (XLSX) [file pone.0157893.s004.xlsx]

## Sheet: S1
S4 Table. General statistics of predicted protein-coding genes.
Species	Gene set		Number	Average transcript length (bp)	Average CDS length (bp)	Average exon per gene	Average exon length (bp)	Average intron length (bp)
An. cracens	De novo	AUGUSTUS	24924	3956.84	1304.38	3.81	342.71	945.27
		GlimmerHMM	17302	4353.75	1518.88	4.98	305.19	712.85
		SNAP	35762	1560.37	871.99	2.73	319.67	398.42
		GENSCAN	21482	4663.32	2021.77	6.41	315.22	487.93
	Homolog	An. gambiae	16149	3532.65	1343.14	3.43	391.94	902.19
		An. darlingi	16223	2659.3	1230.82	2.7	456.55	842.3
		An. sinensis	20394	2534.36	1121.18	2.84	394.35	766.73
		Ae. aegypti	17109	2658.72	1142.29	3.05	375.03	741.21
		Cx. quinquefasciatus	20609	2061.48	984.36	2.61	376.82	668.09
		D. melanogaster	11431	3112.35	1214.43	3.23	376.29	852.09
	Transcript1		21483	3204.67	1886.93	3	629.7	736.56
	Transcript2		21449	3179.37	1894.23	3.04	622.1	728.23
	Glean		26085	3081.25	1198.11	3.48	344.71	760.63
	Final set		18450	3577.44	1479.47	4.07	363.75	683.98
An. maculatus	De novo	AUGUSTUS	24263	5860.14	1540.61	4.16	370.74	1368.87
		GlimmerHMM	20279	5377.63	1753.66	5.22	335.64	857.77
		SNAP	36391	1919.54	1037.99	3.04	341.61	432.44
		GENSCAN	23477	5031.42	2004.62	6.06	330.85	598.31
	Homolog	An. gambiae	24427	3712.01	1369.31	3.55	385.87	919.19
		An. darlingi	21667	2707.34	1276.26	2.9	439.41	751.43
		Ae. aegypti	23101	2895.3	1258.17	3.39	370.68	683.78
		Cx. quinquefasciatus	25071	2317.04	1169.27	3.09	378.54	549.47
		D. melanogaster	17963	3767.71	1259.8	3.52	358.28	996.69
	Transcript		45920	3711.56	1799.62	3.26	551.86	948.61
	Glean		28192	3972.01	1423.84	3.89	366.12	882.02
	Final set		24460	4304.06	1561.13	4.2	371.67	857.08
Note:
The average transcript length does not contain untranslated region (UTR). De novo and homology-based approaches were employed in gene prediction.
Results can be consolidated using program GLEAN. Final set was excluded genes only supported by P.
