# Supplementary material for: Draft Genomes of Anopheles cracens and Anopheles maculatus: Comparison of Simian Malaria and Human Malaria Vectors in Peninsular Malaysia
Source: PLoS One. 2016 Jun 27;11(6):e0157893. doi: 10.1371/journal.pone.0157893 (PMC4922560; doi:10.1371/journal.pone.0157893)
Supplement: S5 Table — (XLSX) [file pone.0157893.s005.xlsx]

## Sheet: S1
S5 Table. Functional annotation statistics.
Species		Databases	Number	Percent (%)
An. cracens	Annotated	InterPro	13008	70.5
		GO	10109	54.79
		KEGG	11363	61.59
		SWISS-PROT	13337	72.29
		TrEMBL	17903	97.04
	Unannotated		524	2.84
	Total		18450
An. maculatus	Annotated	InterPro	18117	74.07
		GO	14175	57.95
		KEGG	15598	63.77
		SWISS-PROT	18499	75.63
		TrEMBL	21538	88.05
	Unannotated		808	3.3
	Total		24460
Note:
Five protein databases InterPro, Gene Ontology (GO), KEGG, SWISS-PROT and TrEMBL were chosen
to assist in predicting function of genes. Table shows numbers of genes match to each database.
