# Supplementary material for: Draft Genomes of Anopheles cracens and Anopheles maculatus: Comparison of Simian Malaria and Human Malaria Vectors in Peninsular Malaysia
Source: PLoS One. 2016 Jun 27;11(6):e0157893. doi: 10.1371/journal.pone.0157893 (PMC4922560; doi:10.1371/journal.pone.0157893)
Supplement: S6 Table — (XLSX) [file pone.0157893.s006.xlsx]

## Sheet: S1
S6 Table. Non-coding RNA genes in genomes of An. cracens and An. maculatus.
Species	Genes		Copy (w)	Average length (bp)	Total length (bp)	% of Genome
An. cracens	miRNA		92	89.18	8205	0.0022
	tRNA		655	76.97	50416	0.0134
	rRNA	18S	399	73.49	29323	0.0078
		28S	79	72.65	5739	0.0015
		5.8S	19	43.21	821	0.0002
		5S	46	80.33	3695	0.001
		Total	543	72.89	39578	0.0105
	snRNA	C/D box	5	131.2	656	0.0002
		H/ACA-box	0	0	0	0
		splicing	41	149	6109	0.0016
		Total	46	147.07	6765	0.0018
An. maculatus	miRNA		165	94.56	15602	0.0032
	tRNA		723	77.08	56246	0.0114
	rRNA	18S	1865	65.74	122603	0.0249
		28S	504	75.56	38081	0.0077
		5.8S	157	43.5	6830	0.0014
		5S	75	78.17	5863	0.0012
		Total	2601	66.66	173377	0.0353
	snRNA	C/D box	12	108.75	1305	0.0003
		H/ACA-box	0	0	0	0
		splicing	58	154.22	8951	0.0018
		Total	70	146.51	10256	0.0021
Note:
miRNA: micro RNA
tRNA: transfer RNA
rRNA: ribosomal RNA
snRNA: small nuclear RNA
