# Supplementary material for: Draft Genomes of Anopheles cracens and Anopheles maculatus: Comparison of Simian Malaria and Human Malaria Vectors in Peninsular Malaysia
Source: PLoS One. 2016 Jun 27;11(6):e0157893. doi: 10.1371/journal.pone.0157893 (PMC4922560; doi:10.1371/journal.pone.0157893)
Supplement: S7 Table — (XLSX) [file pone.0157893.s007.xlsx]

## Sheet: S1
S7 Table. Statistics of genome-scale comparison of different Diptera members.
Species	Gene Number	Unclustered Genes	Families Number	Unique Families	Average Genes per Family
Ae. aegypti	5317	617	3065	42	1.53
An. albimanus	7824	522	6598	8	1.11
An. arabiensis	8703	260	7349	1	1.15
An. atroparvus	5821	1254	3947	53	1.16
An. christyi	8877	173	7771	2	1.12
An. coluzzi	7294	1656	4932	21	1.14
An. culicifacies	13962	980	10888	56	1.19
An. darlingi	10445	512	8419	4	1.18
An. dirus	8285	339	7032	7	1.13
An. epiroticus	10493	199	9001	1	1.14
An. farauti	4919	1028	3439	17	1.13
An. funestus	8528	369	7131	10	1.14
An. gambiae	5330	127	3883	4	1.34
An. melas	15542	866	11311	45	1.3
An. merus	5884	628	4676	7	1.12
An. minimus	7727	375	6563	6	1.12
An. quadriannulatus	8593	256	7343	3	1.14
An. sinensis	7916	1370	5393	88	1.21
An. stephensi	10609	247	9033	11	1.15
Cx. quinquefasciatus	16114	2073	8674	416	1.62
An. maculatus	24459	907	11147	133	2.11
An. cracens	18450	1288	10362	105	1.66
D. melanogaster	13689	3389	7999	506	1.29
