# Supplementary material for: Draft Genomes of Anopheles cracens and Anopheles maculatus: Comparison of Simian Malaria and Human Malaria Vectors in Peninsular Malaysia
Source: PLoS One. 2016 Jun 27;11(6):e0157893. doi: 10.1371/journal.pone.0157893 (PMC4922560; doi:10.1371/journal.pone.0157893)
Supplement: S8 Table — (XLSX) [file pone.0157893.s008.xlsx]

## Sheet: S1
S8 Table. Positively selected genes (PSGs) of An. cracens and An. maculatus.
Species	Single copy genes	Genes (P≤0.05)	PSGs
An. cracens	1021	116	79
An. maculatus	1021	60	40
