# Supplementary material for: Draft Genomes of Anopheles cracens and Anopheles maculatus: Comparison of Simian Malaria and Human Malaria Vectors in Peninsular Malaysia
Source: PLoS One. 2016 Jun 27;11(6):e0157893. doi: 10.1371/journal.pone.0157893 (PMC4922560; doi:10.1371/journal.pone.0157893)
Supplement: S9 Table — (XLSX) [file pone.0157893.s009.xlsx]

## Sheet: S1
S9 Table. InterProScan annotations for PSGs of An. cracens.
IPRID	IPRTitle	P-value	Bonferroni-adjusted P value	x	y	n	N	EnrichDirect	GeneIDs
IPR004838	Aminotransferases, class-I, pyridoxal-phosphate-binding site	8.53423e-05	0.0143375	2	3	70	13008	Over	Anopheles.cracens_GLEAN_10018792 Anopheles.cracens_GLEAN_10014041
IPR000330	SNF2-related	0.000185167	0.015554	3	21	70	13008	Over	Anopheles.cracens_GLEAN_10014273 Anopheles.cracens_GLEAN_10016883 Anopheles.cracens_GLEAN_10015303
IPR002420	Phosphoinositide 3-kinase, C2	0.000282496	0.0158198	2	5	70	13008	Over	Anopheles.cracens_GLEAN_10026189 Anopheles.cracens_GLEAN_10019468
IPR004839	Aminotransferase, class I/classII	0.00124927	0.0261862	2	10	70	13008	Over	Anopheles.cracens_GLEAN_10018792 Anopheles.cracens_GLEAN_10014041
IPR014001	Helicase, superfamily 1/2, ATP-binding domain	0.00127603	0.0261862	4	88	70	13008	Over	Anopheles.cracens_GLEAN_10014273 Anopheles.cracens_GLEAN_10016883 Anopheles.cracens_GLEAN_10015303 Anopheles.cracens_GLEAN_10010886
IPR019791	Haem peroxidase, animal, subgroup	0.00181956	0.0261862	2	12	70	13008	Over	Anopheles.cracens_GLEAN_10021821 Anopheles.cracens_GLEAN_10025798
IPR001650	Helicase, C-terminal	0.00189864	0.0261862	4	98	70	13008	Over	Anopheles.cracens_GLEAN_10014273 Anopheles.cracens_GLEAN_10016883 Anopheles.cracens_GLEAN_10015303 Anopheles.cracens_GLEAN_10010886
IPR001597	Aromatic amino acid beta-eliminating lyase/threonine aldolase	0.00214292	0.0261862	2	13	70	13008	Over	Anopheles.cracens_GLEAN_10018792 Anopheles.cracens_GLEAN_10014041
IPR019775	WD40 repeat, conserved site	0.0032888	0.0261862	4	114	70	13008	Over	Anopheles.cracens_GLEAN_10021516 Anopheles.cracens_GLEAN_10018869 Anopheles.cracens_GLEAN_10017924 Anopheles.cracens_GLEAN_10024263
IPR000751	M-phase inducer phosphatase	0.0053813	0.0261862	1	1	70	13008	Over	Anopheles.cracens_GLEAN_10015358
IPR001697	Pyruvate kinase	0.0053813	0.0261862	1	1	70	13008	Over	Anopheles.cracens_GLEAN_10011764
IPR003113	Phosphatidylinositol 3-kinase, p85-binding	0.0053813	0.0261862	1	1	70	13008	Over	Anopheles.cracens_GLEAN_10026189
IPR003177	Cytochrome c oxidase, subunit VIIa	0.0053813	0.0261862	1	1	70	13008	Over	Anopheles.cracens_GLEAN_10008815
IPR007216	Cell differentiation, Rcd1-like	0.0053813	0.0261862	1	1	70	13008	Over	Anopheles.cracens_GLEAN_10006662
IPR007252	Nuclear pore protein 84/107	0.0053813	0.0261862	1	1	70	13008	Over	Anopheles.cracens_GLEAN_10025995
IPR007309	B-block binding subunit of TFIIIC	0.0053813	0.0261862	1	1	70	13008	Over	Anopheles.cracens_GLEAN_10018821
IPR007483	Hamartin	0.0053813	0.0261862	1	1	70	13008	Over	Anopheles.cracens_GLEAN_10023605
IPR008631	Glycogen synthase	0.0053813	0.0261862	1	1	70	13008	Over	Anopheles.cracens_GLEAN_10012935
IPR010280	(Uracil-5)-methyltransferase	0.0053813	0.0261862	1	1	70	13008	Over	Anopheles.cracens_GLEAN_10016041
IPR012698	Phosphoenolpyruvate phosphomutase, core	0.0053813	0.0261862	1	1	70	13008	Over	Anopheles.cracens_GLEAN_10011764
IPR013169	mRNA splicing factor, Cwf18	0.0053813	0.0261862	1	1	70	13008	Over	Anopheles.cracens_GLEAN_10020492
IPR015793	Pyruvate kinase, barrel	0.0053813	0.0261862	1	1	70	13008	Over	Anopheles.cracens_GLEAN_10011764
IPR015795	Pyruvate kinase, C-terminal	0.0053813	0.0261862	1	1	70	13008	Over	Anopheles.cracens_GLEAN_10011764
IPR015930	Aconitase B, iron-sulphur-binding, bacterial	0.0053813	0.0261862	1	1	70	13008	Over	Anopheles.cracens_GLEAN_10012366
IPR015934	Aconitase/Iron regulatory protein 2/2-methylisocitrate dehydratase	0.0053813	0.0261862	1	1	70	13008	Over	Anopheles.cracens_GLEAN_10012366
IPR017334	Translation initiation factor 3, subunit G	0.0053813	0.0261862	1	1	70	13008	Over	Anopheles.cracens_GLEAN_10009904
IPR017383	Actin-related protein 2/3 complex, subunit 1	0.0053813	0.0261862	1	1	70	13008	Over	Anopheles.cracens_GLEAN_10024263
IPR018209	Pyruvate kinase, active site	0.0053813	0.0261862	1	1	70	13008	Over	Anopheles.cracens_GLEAN_10011764
IPR019183	N-acetyltransferase B complex, non-catalytic subunit	0.0053813	0.0261862	1	1	70	13008	Over	Anopheles.cracens_GLEAN_10019867
IPR019514	Protein of unknown function DUF2451, C-terminal	0.0053813	0.0261862	1	1	70	13008	Over	Anopheles.cracens_GLEAN_10009160
IPR019527	RZZ complex, subunit KNTC1/ROD, C-terminal	0.0053813	0.0261862	1	1	70	13008	Over	Anopheles.cracens_GLEAN_10021724
IPR022707	Domain of unknown function DUF3535	0.0053813	0.0261862	1	1	70	13008	Over	Anopheles.cracens_GLEAN_10015303
IPR024675	Eukaryotic translation initiation factor 3 subunit G, N-terminal	0.0053813	0.0261862	1	1	70	13008	Over	Anopheles.cracens_GLEAN_10009904
IPR024873	Ectonucleotide pyrophosphatase/phosphodiesterase family	0.0053813	0.0261862	1	1	70	13008	Over	Anopheles.cracens_GLEAN_10015422
IPR001621	Fungal ligninase	0.00561134	0.0261862	2	21	70	13008	Over	Anopheles.cracens_GLEAN_10021821 Anopheles.cracens_GLEAN_10025798
IPR000341	Phosphoinositide 3-kinase, ras-binding	0.0107341	0.0346793	1	2	70	13008	Over	Anopheles.cracens_GLEAN_10026189
IPR000796	Aspartate/other aminotransferase	0.0107341	0.0346793	1	2	70	13008	Over	Anopheles.cracens_GLEAN_10018792
IPR001176	1-aminocyclopropane-1-carboxylate synthase	0.0107341	0.0346793	1	2	70	13008	Over	Anopheles.cracens_GLEAN_10014041
IPR005637	TAP, C-terminal	0.0107341	0.0346793	1	2	70	13008	Over	Anopheles.cracens_GLEAN_10021651
IPR006166	ERCC4 domain	0.0107341	0.0346793	1	2	70	13008	Over	Anopheles.cracens_GLEAN_10023150
IPR007187	Nucleoporin, Nup133/Nup155-like, C-terminal	0.0107341	0.0346793	1	2	70	13008	Over	Anopheles.cracens_GLEAN_10009706
IPR007234	Vps53-like, N-terminal	0.0107341	0.0346793	1	2	70	13008	Over	Anopheles.cracens_GLEAN_10010421
IPR008636	HOOK	0.0107341	0.0346793	1	2	70	13008	Over	Anopheles.cracens_GLEAN_10014621
IPR009543	Vacuolar protein sorting-associated protein	0.0107341	0.0346793	1	2	70	13008	Over	Anopheles.cracens_GLEAN_10025810
IPR012496	TMC	0.0107341	0.0346793	1	2	70	13008	Over	Anopheles.cracens_GLEAN_10017456
IPR014020	Tensin phosphatase, C2 domain	0.0107341	0.0346793	1	2	70	13008	Over	Anopheles.cracens_GLEAN_10019468
IPR014811	Domain of unknown function DUF1785	0.0107341	0.0346793	1	2	70	13008	Over	Anopheles.cracens_GLEAN_10005184
IPR014908	Nucleoporin, Nup133/Nup155-like, N-terminal	0.0107341	0.0346793	1	2	70	13008	Over	Anopheles.cracens_GLEAN_10009706
IPR020536	Thil, C-terminal domain	0.0107341	0.0346793	1	2	70	13008	Over	Anopheles.cracens_GLEAN_10008806
IPR024571	Domain of unknown function DUF3358	0.0120025	0.0380458	2	31	70	13008	Over	Anopheles.cracens_GLEAN_10021332 Anopheles.cracens_GLEAN_10022146
IPR014782	Peptidase M1, membrane alanine aminopeptidase, N-terminal	0.0159834	0.040876	2	36	70	13008	Over	Anopheles.cracens_GLEAN_10021332 Anopheles.cracens_GLEAN_10022146
IPR000587	Creatinase	0.0160584	0.040876	1	3	70	13008	Over	Anopheles.cracens_GLEAN_10007938
IPR001030	Aconitase/3-isopropylmalate dehydratase large subunit, alpha/beta/alpha	0.0160584	0.040876	1	3	70	13008	Over	Anopheles.cracens_GLEAN_10012366
IPR002330	Lipoprotein lipase	0.0160584	0.040876	1	3	70	13008	Over	Anopheles.cracens_GLEAN_10009172
IPR002331	Pancreatic lipase	0.0160584	0.040876	1	3	70	13008	Over	Anopheles.cracens_GLEAN_10009172
IPR004075	Interleukin-1 receptor, type I/Toll precursor	0.0160584	0.040876	1	3	70	13008	Over	Anopheles.cracens_GLEAN_10018748
IPR004871	Cleavage/polyadenylation specificity factor, A subunit, C-terminal	0.0160584	0.040876	1	3	70	13008	Over	Anopheles.cracens_GLEAN_10019644
IPR006722	Sedlin	0.0160584	0.040876	1	3	70	13008	Over	Anopheles.cracens_GLEAN_10014621
IPR013979	Translation initiation factor 2A, beta propellor-like domain	0.0160584	0.040876	1	3	70	13008	Over	Anopheles.cracens_GLEAN_10014619
IPR018029	C2 membrane targeting protein	0.0160584	0.040876	1	3	70	13008	Over	Anopheles.cracens_GLEAN_10026189
IPR018136	Aconitase family, 4Fe-4S cluster binding site	0.0160584	0.040876	1	3	70	13008	Over	Anopheles.cracens_GLEAN_10012366
IPR019515	Vacuolar protein sorting-associated protein 54	0.0160584	0.040876	1	3	70	13008	Over	Anopheles.cracens_GLEAN_10009160
IPR001930	Peptidase M1, alanine aminopeptidase/leukotriene A4 hydrolase	0.017713	0.0444147	2	38	70	13008	Over	Anopheles.cracens_GLEAN_10021332 Anopheles.cracens_GLEAN_10022146
IPR000082	SEA	0.0213545	0.0459944	1	4	70	13008	Over	Anopheles.cracens_GLEAN_10012128
IPR000573	Aconitase A/isopropylmalate dehydratase small subunit, swivel	0.0213545	0.0459944	1	4	70	13008	Over	Anopheles.cracens_GLEAN_10012366
IPR000782	FAS1 domain	0.0213545	0.0459944	1	4	70	13008	Over	Anopheles.cracens_GLEAN_10003579
IPR003690	Mitochodrial transcription termination factor-related	0.0213545	0.0459944	1	4	70	13008	Over	Anopheles.cracens_GLEAN_10008823
IPR013632	DNA recombination and repair protein Rad51, C-terminal	0.0213545	0.0459944	1	4	70	13008	Over	Anopheles.cracens_GLEAN_10019466
IPR013684	Mitochondrial Rho-like	0.0213545	0.0459944	1	4	70	13008	Over	Anopheles.cracens_GLEAN_10017116
IPR020675	Myosin light chain kinase-related	0.0213545	0.0459944	1	4	70	13008	Over	Anopheles.cracens_GLEAN_10021426
IPR022310	NAD/GMP synthase	0.0213545	0.0459944	1	4	70	13008	Over	Anopheles.cracens_GLEAN_10008806
IPR001680	WD40 repeat	0.0229829	0.048875	4	201	70	13008	Over	Anopheles.cracens_GLEAN_10021516 Anopheles.cracens_GLEAN_10018869 Anopheles.cracens_GLEAN_10017924 Anopheles.cracens_GLEAN_10024263
