# Supplementary material for: Draft Genomes of Anopheles cracens and Anopheles maculatus: Comparison of Simian Malaria and Human Malaria Vectors in Peninsular Malaysia
Source: PLoS One. 2016 Jun 27;11(6):e0157893. doi: 10.1371/journal.pone.0157893 (PMC4922560; doi:10.1371/journal.pone.0157893)
Supplement: S11 Table — (XLSX) [file pone.0157893.s011.xlsx]

## Sheet: S1
S11 Table. An. cracens OR genes distribution.
NCBI_id	Ref. species	Description
gi170052397	Cx.quinquefasciatus	gi|170052397|ref|XP_001862203.1| rhodopsin [Culex quinquefasciatus]
gi417034	D.melanogaster	gi|417034|sp|P23625.2|GNAQ_DROME RecName: Full=G protein alpha q subunit; AltName: Full=Guanine nucleotide-binding protein G(q) subunit alpha; AltName: Full=Guanine nucleotide-binding protein alpha-q; AltName: Full=dGQalpha
gi16754885	D.melanogaster	gi|16754885|dbj|BAB71788.1| tyramine receptor
gi2494958	D.melanogaster	gi|2494958|sp|Q24563.1|DOPR2_DROME RecName: Full=Dopamine receptor 2; AltName: Full=Dopamine 1-like receptor 2
gi74799392	An.gambiae	gi|74799392|sp|Q7PMG3.1|GR22_ANOGA RecName: Full=Gustatory and odorant receptor 22
gi170057539	Cx.quinquefasciatus	gi|170057539|ref|XP_001864529.1| olfactory receptor [Culex quinquefasciatus]
gi170036067	Cx.quinquefasciatus	gi|170036067|ref|XP_001845887.1| olfactory receptor [Culex quinquefasciatus]
gi13627404	D.melanogaster	gi|13627404|sp|O44386.2|ITA3_DROME RecName: Full=Integrin alpha-PS3; AltName: Full=Position-specific antigen subunit alpha-3; Short=Protein scab; AltName: Full=Protein volado; Contains: RecName: Full=Integrin alpha-PS3 heavy chain; Contains: RecName: Full=Integrin alpha-PS3 light chain; Flags: Precursor
gi97536463	D.melanogaster	gi|97536463|sp|P24350.3|IPOU_DROME RecName: Full=Inhibitory POU protein; Short=I-POU; AltName: Full=Abnormal chemosensory jump 6 protein
gi76803826	D.melanogaster	gi|76803826|sp|P19334.3|TRP_DROME RecName: Full=Transient receptor potential protein
gi55977774	D.melanogaster	gi|55977774|sp|P16395.2|ACM1_DROME RecName: Full=Muscarinic acetylcholine receptor DM1
gi38232202	An.gambiae	gi|38232202|gb|AAR14938.1| seven transmembrane G protein-coupled receptor
gi316994961	D.melanogaster	gi|316994961|gb|ADU79035.1| ionotropic receptor 64a [Drosophila melanogaster]
gi170063221	Cx.quinquefasciatus	gi|170063221|ref|XP_001867009.1| olfactory receptor [Culex quinquefasciatus]
gi170057574	Cx.quinquefasciatus	gi|170057574|ref|XP_001864544.1| olfactory receptor [Culex quinquefasciatus]
gi170050651	Cx.quinquefasciatus	gi|170050651|ref|XP_001861407.1| olfactory receptor [Culex quinquefasciatus]
gi170050649	Cx.quinquefasciatus	gi|170050649|ref|XP_001861406.1| olfactory receptor [Culex quinquefasciatus]
gi170047391	Cx.quinquefasciatus	gi|170047391|ref|XP_001851206.1| olfactory receptor [Culex quinquefasciatus]
gi170039931	Cx.quinquefasciatus	gi|170039931|ref|XP_001847771.1| olfactory receptor GPRor70 [Culex quinquefasciatus]
gi158295376	An.gambiae	gi|158295376|ref|XP_316179.4| AGAP006119-PA [Anopheles gambiae
gi14285637	D.melanogaster	gi|14285637|sp|Q9VHQ6.2|OR85C_DROME RecName: Full=Odorant receptor 85c
gi74873401	D.melanogaster	gi|74873401|sp|Q24418.1|NMDA1_DROME RecName: Full=Glutamate [NMDA] receptor subunit 1; Short=DNMDAR-I; Short=dNR1; Flags: Precursor
gi74871720	D.melanogaster	gi|74871720|sp|Q9VYN8.2|TENA_DROME RecName: Full=Teneurin-a; Short=Tena; AltName: Full=Tenascin-like protein
gi74868468	D.melanogaster	gi|74868468|sp|Q9VDD3.2|SNMP1_DROME RecName: Full=Sensory neuron membrane protein 1; Short=SNMP1Dmel
gi74838677	An.gambiae	gi|74838677|sp|Q7PD79.1|GNAS_ANOGA RecName: Full=Guanine nucleotide-binding protein G(s) subunit alpha; AltName: Full=Adenylate cyclase-stimulating G alpha protein
gi5804833	D.melanogaster	gi|5804833|emb|CAB53566.1| chromosomal region maintenance 1 protein
gi48095783	D.melanogaster	gi|48095783|gb|AAT40461.1| NMDA receptor subunit 2-2
gi449061896	D.melanogaster	gi|449061896|sp|O61307.2|TENM_DROME RecName: Full=Teneurin-m; Short=Tenm; AltName: Full=Odd Oz protein; AltName: Full=Tenascin-like protein
gi44888998	D.melanogaster	gi|44888998|sp|P29993.3|ITPR_DROME RecName: Full=Inositol 1,4,5-trisphosphate receptor; AltName: Full=InsP3 receptor; Short=IP3R; Short=InsP3R
gi384872681	An.gambiae	gi|384872681|sp|Q7QC49.3|SNMP1_ANOGA RecName: Full=Sensory neuron membrane protein 1; AltName: Full=Scavenger receptor class B
gi374253753	An.gambiae	gi|374253753|sp|Q7Q6R1.5|SNMP2_ANOGA RecName: Full=Sensory neuron membrane protein 2
gi332321832	Cx.quinquefasciatus	gi|332321832|sp|B0X4H5.2|SNMP1_CULQU RecName: Full=Sensory neuron membrane protein 1
gi32172424	D.melanogaster	gi|32172424|sp|P11584.3|ITBX_DROME RecName: Full=Integrin beta-PS; AltName: Full=Position-specific antigen beta subunit; AltName: Full=Protein myospheroid; AltName: Full=Protein olfactory C; Flags: Precursor
gi316994957	D.melanogaster	gi|316994957|gb|ADU79033.1| ionotropic receptor 76b
gi316994955	D.melanogaster	gi|316994955|gb|ADU79032.1| ionotropic receptor 25a
gi316994953	D.melanogaster	gi|316994953|gb|ADU79031.1| ionotropic receptor 8a
gi28571388	D.melanogaster	gi|28571388|ref|NP_511075.3| swiss cheese, isoform A
gi19863708	D.melanogaster	gi|19863708|sp|Q24278.2|CNGA_DROME RecName: Full=Cyclic nucleotide-gated cation channel subunit A; AltName: Full=Cyclic nucleotide-gated ion channel subunit A; Short=CNG channel
gi170069281	Cx.quinquefasciatus	gi|170069281|ref|XP_001869174.1| olfactory receptor [Culex quinquefasciatus]
gi170038750	Cx.quinquefasciatus	gi|170038750|ref|XP_001847211.1| olfactory receptor [Culex quinquefasciatus]
gi170036053	Cx.quinquefasciatus	gi|170036053|ref|XP_001845880.1| olfactory receptor [Culex quinquefasciatus]
gi170036005	Cx.quinquefasciatus	gi|170036005|ref|XP_001845856.1| olfactory receptor [Culex quinquefasciatus]
gi12644121	D.melanogaster	gi|12644121|sp|P12080.2|ITA2_DROME RecName: Full=Integrin alpha-PS2; AltName: Full=Position-specific antigen subunit alpha-2; AltName: Full=Protein inflated; Contains: RecName: Full=Integrin alpha-PS2 heavy chain; Contains: RecName: Full=Integrin alpha-PS2 light chain; Flags: Precursor
