# Supplementary material for: Draft Genomes of Anopheles cracens and Anopheles maculatus: Comparison of Simian Malaria and Human Malaria Vectors in Peninsular Malaysia
Source: PLoS One. 2016 Jun 27;11(6):e0157893. doi: 10.1371/journal.pone.0157893 (PMC4922560; doi:10.1371/journal.pone.0157893)
Supplement: S12 Table — (XLSX) [file pone.0157893.s012.xlsx]

## Sheet: S1
S12 Table. An. maculatus OR genes distribution.
NCBI_id	Ref. species	Description
gi.2494958	D.melanogaster	Dopamine receptor 2
gi.44888998	D.melanogaster	Inositol 1,4,5-trisphosphate receptor
gi.55977774	D.melanogaster	Muscarinic acetylcholine receptor DM1
gi.74873401	D.melanogaster	Glutamate [NMDA] receptor subunit 1
gi.14285637	D.melanogaster	Odorant receptor 85c
gi.32172424	D.melanogaster	Integrin beta-PS
gi.76803826	D.melanogaster	Transient receptor potential protein
gi.16754885	D.melanogaster	tyramine receptor
gi.316994961	D.melanogaster	ionotropic receptor 64a
gi.48095783	D.melanogaster	NMDA receptor subunit 2-2
gi.316994957	D.melanogaster	ionotropic receptor 76b
gi.316994955	D.melanogaster	ionotropic receptor 25a
gi.316994953	D.melanogaster	ionotropic receptor 8a
gi.12644121	D.melanogaster	Integrin alpha-PS2
gi.13627404	D.melanogaster	Integrin alpha-PS3
gi.449061896	D.melanogaster	Teneurin-m
gi.272506022	D.melanogaster	swiss cheese, isoform C
gi.74871720	D.melanogaster	Teneurin-a
gi.97536463	D.melanogaster	Inhibitory POU protein
gi.417034	D.melanogaster	G protein alpha q subunit
gi.19863708	D.melanogaster	Cyclic nucleotide-gated cation channel subunit A
gi.158563992	An.gambiae	Odorant receptor coreceptor
gi.384872698	An.gambiae	Gustatory and odorant receptor 24
gi.74799392	An.gambiae	Gustatory and odorant receptor 22
gi.384872681	An.gambiae	Sensory neuron membrane protein 1
gi.38232202	D.melanogaster	seven transmembrane G protein-coupled receptor
gi.374253753	An.gambiae	Sensory neuron membrane protein 2
gi.74838677	An.gambiae	Guanine nucleotide-binding protein G(s) subunit alpha
gi.158295376	D.melanogaster	AGAP006119-PA [Anopheles gambiae
gi.167882457	Cx.quinquefasciatus	olfactory receptor
gi.167878578	Cx.quinquefasciatus	olfactory receptor
gi.167876942	Cx.quinquefasciatus	olfactory receptor
gi.170057574	Cx.quinquefasciatus	olfactory receptor
gi.170057539	Cx.quinquefasciatus	olfactory receptor
gi.170050651	Cx.quinquefasciatus	olfactory receptor
gi.170047391	Cx.quinquefasciatus	olfactory receptor
gi.170038750	Cx.quinquefasciatus	olfactory receptor
gi.170036067	Cx.quinquefasciatus	olfactory receptor
gi.170036053	Cx.quinquefasciatus	olfactory receptor
gi.170039931	Cx.quinquefasciatus	olfactory receptor
gi.170072937	Cx.quinquefasciatus	olfactory receptor
gi.170052397	Cx.quinquefasciatus	olfactory receptor
gi.170039362	Cx.quinquefasciatus	olfactory receptor
