# Supplementary material for: Draft Genomes of Anopheles cracens and Anopheles maculatus: Comparison of Simian Malaria and Human Malaria Vectors in Peninsular Malaysia
Source: PLoS One. 2016 Jun 27;11(6):e0157893. doi: 10.1371/journal.pone.0157893 (PMC4922560; doi:10.1371/journal.pone.0157893)
Supplement: S13 Table — (XLSX) [file pone.0157893.s013.xlsx]

## Sheet: S1
S13 Table. An. cracens OR genes that are not shared with An. maculatus.
GeneID	Genome_satrt	Genome_end	OR_NCBI ID	OR genome_start	OR genome_end
Anopheles.cracens_GLEAN_10019627	145918	161625	gi.74868468	154481	156285
Anopheles.cracens_GLEAN_10006588	69625	72342	gi.5804833	69637	95223
Anopheles.cracens_GLEAN_10006590	87148	91973	gi.5804833	69637	95223
Anopheles.cracens_GLEAN_10007877	68338	73159	gi.170050649	68233	68954
Anopheles.cracens_GLEAN_10006591	94562	97678	gi.5804833	69637	95223
Anopheles.cracens_GLEAN_10020405	39847	43938	gi.332321832	40157	40732
Anopheles.cracens_GLEAN_10007434	28843	30459	gi.170069281	23412	29938
Anopheles.cracens_GLEAN_10003730	14732	15969	gi.170050649	14753	15966
Anopheles.cracens_GLEAN_10007433	22634	26724	gi.170069281	23412	29938
