# Supplementary material for: Draft Genomes of Anopheles cracens and Anopheles maculatus: Comparison of Simian Malaria and Human Malaria Vectors in Peninsular Malaysia
Source: PLoS One. 2016 Jun 27;11(6):e0157893. doi: 10.1371/journal.pone.0157893 (PMC4922560; doi:10.1371/journal.pone.0157893)
Supplement: S14 Table — (XLSX) [file pone.0157893.s014.xlsx]

## Sheet: S1
S14 Table. An. maculatus OR genes that are not shared with An. cracens.
GeneID	Genome_satrt	Genome_end	OR_NCBI ID	OR genome_start	OR genome_end
anopheles.maculates_GLEAN_10009127	85580	85975	gi.384872698	85583	88812
anopheles.maculates_GLEAN_10000855	686	1528	gi.167876942	575	1940
anopheles.maculates_GLEAN_10012814	133699	142099	gi.272506022	133762	141716
anopheles.maculates_GLEAN_10005208	13856	15358	gi.384872698	13856	15355
anopheles.maculates_GLEAN_10016930	107856	108448	gi.167882457	107859	109838
anopheles.maculates_GLEAN_10024378	151233	162105	gi.158563992	152662	162102
anopheles.maculates_GLEAN_10000856	1616	1943	gi.167876942	575	1940
anopheles.maculates_GLEAN_10026611	115493	125747	gi.170072937	115895	119693
anopheles.maculates_GLEAN_10006705	8207	11142	gi.170039362	9771	11142
anopheles.maculates_GLEAN_10009128	87310	88812	gi.384872698	85583	88812
anopheles.maculates_GLEAN_10016931	108578	109838	gi.167882457	107859	109838
