# Supplementary material for: Draft Genomes of Anopheles cracens and Anopheles maculatus: Comparison of Simian Malaria and Human Malaria Vectors in Peninsular Malaysia
Source: PLoS One. 2016 Jun 27;11(6):e0157893. doi: 10.1371/journal.pone.0157893 (PMC4922560; doi:10.1371/journal.pone.0157893)
Supplement: S15 Table — (XLSX) [file pone.0157893.s015.xlsx]

## Sheet: S1
S15 Table. Unique An. cracens genes mapped to KEGG pathways.
Gene ID	KEGG annotation
Anopheles.cracens_GLEAN_10003136	Environmental Information Processing; Signaling Molecules and Interaction; Cell adhesion molecules (CAMs) [BR:ko04515]
Anopheles.cracens_GLEAN_10026249	Environmental Information Processing; Signal Transduction; mTOR signaling pathway [PATH:ko04150]
Anopheles.cracens_GLEAN_10012291	Metabolism; Enzyme Families; Protein kinases [BR:ko01001] Environmental Information Processing; Signaling Molecules and Interaction; Enzyme-linked receptors [BR:ko01020] Environmental Information Processing; Signaling Molecules and Interaction; Cytokine receptors [BR:ko04050] Environmental Information Processing; Signaling Molecules and Interaction; Cytokine-cytokine receptor interaction [PATH:ko…
Anopheles.cracens_GLEAN_10015906	Metabolism; Amino Acid Metabolism; Tyrosine metabolism [PATH:ko00350]
Anopheles.cracens_GLEAN_10023385	Genetic Information Processing; Transcription; Transcription factors [BR:ko03000]
Anopheles.cracens_GLEAN_10024149	Metabolism; Lipid Metabolism; Primary bile acid biosynthesis [PATH:ko00120] Cellular Processes; Transport and Catabolism; Peroxisome [PATH:ko04146] Organismal Systems; Endocrine System; PPAR signaling pathway [PATH:ko03320]
Anopheles.cracens_GLEAN_10010142	Cellular Processes; Cell Motility; Cytoskeleton proteins [BR:ko04812] Human Diseases; Neurodegenerative Diseases; Huntington's disease [PATH:ko05016]
Anopheles.cracens_GLEAN_10008982	Unclassified; Metabolism; Amino acid metabolism
Anopheles.cracens_GLEAN_10011664	Metabolism; Carbohydrate Metabolism; Pyruvate metabolism [PATH:ko00620] Metabolism; Carbohydrate Metabolism; Propanoate metabolism [PATH:ko00640] Metabolism; Lipid Metabolism; Fatty acid biosynthesis [PATH:ko00061] Organismal Systems; Endocrine System; Insulin signaling pathway [PATH:ko04910]
Anopheles.cracens_GLEAN_10019427	Metabolism; Amino Acid Metabolism; Valine, leucine and isoleucine degradation [PATH:ko00280]
Anopheles.cracens_GLEAN_10014107	Organismal Systems; Immune System; Complement and coagulation cascades [PATH:ko04610]
Anopheles.cracens_GLEAN_10020852	Genetic Information Processing; Transcription; Spliceosome [BR:ko03041] Genetic Information Processing; Translation; RNA transport [PATH:ko03013] Genetic Information Processing; Translation; mRNA surveillance pathway [PATH:ko03015] Genetic Information Processing; Folding, Sorting and Degradation; RNA degradation [PATH:ko03018]
Anopheles.cracens_GLEAN_10000434	Environmental Information Processing; Signal Transduction; Wnt signaling pathway [PATH:ko04310] Environmental Information Processing; Signal Transduction; Jak-STAT signaling pathway [PATH:ko04630] Cellular Processes; Cell Growth and Death; Cell cycle [PATH:ko04110] Cellular Processes; Cell Growth and Death; p53 signaling pathway [PATH:ko04115] Cellular Processes; Cell Communication; Focal adhesio…
Anopheles.cracens_GLEAN_10016332	Metabolism; Carbohydrate Metabolism; Pentose and glucuronate interconversions [PATH:ko00040] Metabolism; Carbohydrate Metabolism; Ascorbate and aldarate metabolism [PATH:ko00053] Metabolism; Carbohydrate Metabolism; Starch and sucrose metabolism [PATH:ko00500] Metabolism; Carbohydrate Metabolism; Amino sugar and nucleotide sugar metabolism [PATH:ko00520]
Anopheles.cracens_GLEAN_10008762	Environmental Information Processing; Signaling Molecules and Interaction; Cell adhesion molecules (CAMs) [PATH:ko04514] Environmental Information Processing; Signaling Molecules and Interaction; Cell adhesion molecules (CAMs) [BR:ko04515]
Anopheles.cracens_GLEAN_10016427	Genetic Information Processing; Transcription; Transcription factors [BR:ko03000]
Anopheles.cracens_GLEAN_10009877	Unclassified; Metabolism; Amino acid metabolism
Anopheles.cracens_GLEAN_10026190	Metabolism; Carbohydrate Metabolism; Inositol phosphate metabolism [PATH:ko00562] Environmental Information Processing; Signal Transduction; ErbB signaling pathway [PATH:ko04012] Environmental Information Processing; Signal Transduction; VEGF signaling pathway [PATH:ko04370] Environmental Information Processing; Signal Transduction; Jak-STAT signaling pathway [PATH:ko04630] Environmental Informat…
Anopheles.cracens_GLEAN_10012549	Metabolism; Enzyme Families; Peptidases [BR:ko01002]
Anopheles.cracens_GLEAN_10025475	Cellular Processes; Transport and Catabolism; Peroxisome [PATH:ko04146]
Anopheles.cracens_GLEAN_10013427	Genetic Information Processing; Transcription; Transcription factors [BR:ko03000]
Anopheles.cracens_GLEAN_10018949	Environmental Information Processing; Signaling Molecules and Interaction; Ion channels [BR:ko04040]
Anopheles.cracens_GLEAN_10000792	Unclassified; Cellular Processes and Signaling; Other ion-coupled transporters
Anopheles.cracens_GLEAN_10002308	Environmental Information Processing; Signal Transduction; MAPK signaling pathway [PATH:ko04010] Environmental Information Processing; Signaling Molecules and Interaction; Ion channels [BR:ko04040]
Anopheles.cracens_GLEAN_10024339	Genetic Information Processing; Transcription; Transcription factors [BR:ko03000] Genetic Information Processing; Replication and Repair; Chromosome [BR:ko03036]
Anopheles.cracens_GLEAN_10022005	Genetic Information Processing; Translation; Translation factors [BR:ko03012] Genetic Information Processing; Translation; RNA transport [PATH:ko03013]
Anopheles.cracens_GLEAN_10025897	Environmental Information Processing; Signal Transduction; MAPK signaling pathway [PATH:ko04010] Environmental Information Processing; Signaling Molecules and Interaction; Ion channels [BR:ko04040]
Anopheles.cracens_GLEAN_10002247	Metabolism; Enzyme Families; Protein kinases [BR:ko01001] Environmental Information Processing; Signaling Molecules and Interaction; Enzyme-linked receptors [BR:ko01020] Environmental Information Processing; Signaling Molecules and Interaction; Cytokine receptors [BR:ko04050] Environmental Information Processing; Signaling Molecules and Interaction; Cytokine-cytokine receptor interaction [PATH:ko…
Anopheles.cracens_GLEAN_10010899	Genetic Information Processing; Folding, Sorting and Degradation; Ubiquitin system [BR:ko04121]
Anopheles.cracens_GLEAN_10020851	Genetic Information Processing; Transcription; Spliceosome [BR:ko03041] Genetic Information Processing; Translation; RNA transport [PATH:ko03013] Genetic Information Processing; Translation; mRNA surveillance pathway [PATH:ko03015] Genetic Information Processing; Folding, Sorting and Degradation; RNA degradation [PATH:ko03018]
Anopheles.cracens_GLEAN_10006877	Genetic Information Processing; Transcription; Transcription factors [BR:ko03000]
Anopheles.cracens_GLEAN_10000559	Metabolism; Enzyme Families; Cytochrome P450 [BR:ko00199]
Anopheles.cracens_GLEAN_10013041	K14388
Anopheles.cracens_GLEAN_10003231	Environmental Information Processing; Signal Transduction; Notch signaling pathway [PATH:ko04330] Environmental Information Processing; Signaling Molecules and Interaction; Cellular antigens [BR:ko04090] Organismal Systems; Development; Dorso-ventral axis formation [PATH:ko04320]
Anopheles.cracens_GLEAN_10004539	Genetic Information Processing; Folding, Sorting and Degradation; Ubiquitin system [BR:ko04121]
Anopheles.cracens_GLEAN_10026453	Genetic Information Processing; Folding, Sorting and Degradation; Ubiquitin system [BR:ko04121] Genetic Information Processing; Replication and Repair; Chromosome [BR:ko03036]
Anopheles.cracens_GLEAN_10008083	K14388
Anopheles.cracens_GLEAN_10006754	Metabolism; Lipid Metabolism; Fatty acid metabolism [PATH:ko00071] Metabolism; Lipid Metabolism; Lipid biosynthesis proteins [BR:ko01004] Cellular Processes; Transport and Catabolism; Peroxisome [PATH:ko04146] Organismal Systems; Endocrine System; Adipocytokine signaling pathway [PATH:ko04920] Organismal Systems; Endocrine System; PPAR signaling pathway [PATH:ko03320]
Anopheles.cracens_GLEAN_10013161	Genetic Information Processing; Replication and Repair; Chromosome [BR:ko03036]
Anopheles.cracens_GLEAN_10023863	Environmental Information Processing; Membrane Transport; Transporters [BR:ko02000]
Anopheles.cracens_GLEAN_10007175	Cellular Processes; Transport and Catabolism; Lysosome [PATH:ko04142]
Anopheles.cracens_GLEAN_10024952	Cellular Processes; Transport and Catabolism; Endocytosis [PATH:ko04144] Human Diseases; Neurodegenerative Diseases; Huntington's disease [PATH:ko05016]
Anopheles.cracens_GLEAN_10006088	Unclassified; Cellular Processes and Signaling; Signal transduction mechanisms
Anopheles.cracens_GLEAN_10009304	Environmental Information Processing; Signaling Molecules and Interaction; Cell adhesion molecules (CAMs) [BR:ko04515]
Anopheles.cracens_GLEAN_10000862	Cellular Processes; Cell Motility; Cytoskeleton proteins [BR:ko04812] Cellular Processes; Cell Communication; Tight junction [PATH:ko04530] Human Diseases; Cardiovascular Diseases; Viral myocarditis [PATH:ko05416]
Anopheles.cracens_GLEAN_10019288	Genetic Information Processing; Replication and Repair; Chromosome [BR:ko03036]
Anopheles.cracens_GLEAN_10022570	Genetic Information Processing; Transcription; Transcription factors [BR:ko03000] Human Diseases; Cancers; Pathways in cancer [PATH:ko05200] Human Diseases; Cancers; Renal cell carcinoma [PATH:ko05211]
Anopheles.cracens_GLEAN_10012267	Environmental Information Processing; Membrane Transport; Transporters [BR:ko02000]
Anopheles.cracens_GLEAN_10019338	Metabolism; Enzyme Families; Peptidases [BR:ko01002] Environmental Information Processing; Signaling Molecules and Interaction; Neuroactive ligand-receptor interaction [PATH:ko04080] Organismal Systems; Digestive System; Pancreatic secretion [PATH:ko04972] Organismal Systems; Digestive System; Protein digestion and absorption [PATH:ko04974]
Anopheles.cracens_GLEAN_10011934	Cellular Processes; Cell Growth and Death; Apoptosis [PATH:ko04210]
Anopheles.cracens_GLEAN_10015214	Environmental Information Processing; Membrane Transport; Transporters [BR:ko02000]
Anopheles.cracens_GLEAN_10020877	Cellular Processes; Cell Motility; Cytoskeleton proteins [BR:ko04812]
Anopheles.cracens_GLEAN_10008293	Metabolism; Lipid Metabolism; Glycerolipid metabolism [PATH:ko00561] Metabolism; Lipid Metabolism; Glycerophospholipid metabolism [PATH:ko00564] Metabolism; Lipid Metabolism; Ether lipid metabolism [PATH:ko00565] Metabolism; Lipid Metabolism; Sphingolipid metabolism [PATH:ko00600] Organismal Systems; Immune System; Fc gamma R-mediated phagocytosis [PATH:ko04666] Organismal Systems; Digestive Syst…
Anopheles.cracens_GLEAN_10006318	Metabolism; Carbohydrate Metabolism; Pyruvate metabolism [PATH:ko00620] Metabolism; Carbohydrate Metabolism; Glyoxylate and dicarboxylate metabolism [PATH:ko00630]
Anopheles.cracens_GLEAN_10002287	Organismal Systems; Endocrine System; Insulin signaling pathway [PATH:ko04910] Organismal Systems; Endocrine System; Adipocytokine signaling pathway [PATH:ko04920] Organismal Systems; Excretory System; Aldosterone-regulated sodium reabsorption [PATH:ko04960] Organismal Systems; Nervous System; Neurotrophin signaling pathway [PATH:ko04722] Human Diseases; Metabolic Diseases; Type II diabetes melli…
Anopheles.cracens_GLEAN_10015017	Metabolism; Glycan Biosynthesis and Metabolism; Proteoglycans [BR:ko00535] Environmental Information Processing; Signaling Molecules and Interaction; ECM-receptor interaction [PATH:ko04512] Environmental Information Processing; Signaling Molecules and Interaction; CAM ligands [BR:ko04516]
Anopheles.cracens_GLEAN_10015049	K13861
Anopheles.cracens_GLEAN_10010591	Environmental Information Processing; Signaling Molecules and Interaction; Ion channels [BR:ko04040]
Anopheles.cracens_GLEAN_10011129	Environmental Information Processing; Membrane Transport; Transporters [BR:ko02000]
Anopheles.cracens_GLEAN_10011532	Genetic Information Processing; Transcription; Basal transcription factors [PATH:ko03022]
Anopheles.cracens_GLEAN_10021845	Unclassified; Metabolism; Amino acid metabolism
Anopheles.cracens_GLEAN_10025868	Cellular Processes; Transport and Catabolism; Endocytosis [PATH:ko04144]
Anopheles.cracens_GLEAN_10000500	Genetic Information Processing; Folding, Sorting and Degradation; Ubiquitin system [BR:ko04121]
Anopheles.cracens_GLEAN_10001333	Genetic Information Processing; Translation; Ribosome [PATH:ko03010] Genetic Information Processing; Translation; Ribosome [BR:ko03011]
Anopheles.cracens_GLEAN_10006493	Metabolism; Glycan Biosynthesis and Metabolism; Proteoglycans [BR:ko00535] Human Diseases; Neurodegenerative Diseases; Alzheimer's disease [PATH:ko05010]
Anopheles.cracens_GLEAN_10008469	Metabolism; Enzyme Families; Protein kinases [BR:ko01001] Cellular Processes; Cell Communication; Tight junction [PATH:ko04530] Organismal Systems; Circulatory System; Vascular smooth muscle contraction [PATH:ko04270]
Anopheles.cracens_GLEAN_10007507	Metabolism; Enzyme Families; Protein kinases [BR:ko01001]
Anopheles.cracens_GLEAN_10011080	Environmental Information Processing; Signal Transduction; Calcium signaling pathway [PATH:ko04020] Human Diseases; Neurodegenerative Diseases; Parkinson's disease [PATH:ko05012] Human Diseases; Neurodegenerative Diseases; Huntington's disease [PATH:ko05016]
Anopheles.cracens_GLEAN_10011708	Genetic Information Processing; Transcription; Transcription factors [BR:ko03000]
Anopheles.cracens_GLEAN_10005043	Environmental Information Processing; Signaling Molecules and Interaction; G protein-coupled receptors [BR:ko04030]
Anopheles.cracens_GLEAN_10002379	Organismal Systems; Immune System; Complement and coagulation cascades [PATH:ko04610] Human Diseases; Immune System Diseases; Systemic lupus erythematosus [PATH:ko05322] Human Diseases; Neurodegenerative Diseases; Prion diseases [PATH:ko05020]
Anopheles.cracens_GLEAN_10009595	Cellular Processes; Cell Motility; Cytoskeleton proteins [BR:ko04812] Human Diseases; Neurodegenerative Diseases; Huntington's disease [PATH:ko05016]
Anopheles.cracens_GLEAN_10013735	Metabolism; Enzyme Families; Protein kinases [BR:ko01001] Cellular Processes; Transport and Catabolism; Endocytosis [PATH:ko04144] Organismal Systems; Immune System; Chemokine signaling pathway [PATH:ko04062] Organismal Systems; Sensory System; Phototransduction - fly [PATH:ko04745]
Anopheles.cracens_GLEAN_10016472	Environmental Information Processing; Signal Transduction; MAPK signaling pathway [PATH:ko04010]
Anopheles.cracens_GLEAN_10016333	Metabolism; Carbohydrate Metabolism; Pentose and glucuronate interconversions [PATH:ko00040] Metabolism; Carbohydrate Metabolism; Ascorbate and aldarate metabolism [PATH:ko00053] Metabolism; Carbohydrate Metabolism; Starch and sucrose metabolism [PATH:ko00500] Metabolism; Carbohydrate Metabolism; Amino sugar and nucleotide sugar metabolism [PATH:ko00520]
Anopheles.cracens_GLEAN_10024025	Cellular Processes; Transport and Catabolism; Phagosome [PATH:ko04145] Organismal Systems; Digestive System; Bile secretion [PATH:ko04976] Organismal Systems; Digestive System; Fat digestion and absorption [PATH:ko04975] Organismal Systems; Digestive System; Vitamin digestion and absorption [PATH:ko04977] Human Diseases; Infectious Diseases; Hepatitis C [PATH:ko05160]
Anopheles.cracens_GLEAN_10005472	Genetic Information Processing; Transcription; Spliceosome [BR:ko03041]
Anopheles.cracens_GLEAN_10016425	Genetic Information Processing; Folding, Sorting and Degradation; Chaperones and folding catalysts [BR:ko03110]
Anopheles.cracens_GLEAN_10012819	Environmental Information Processing; Signaling Molecules and Interaction; G protein-coupled receptors [BR:ko04030]
Anopheles.cracens_GLEAN_10011489	Organismal Systems; Development; Axon guidance [PATH:ko04360]
Anopheles.cracens_GLEAN_10002581	Cellular Processes; Cell Motility; Regulation of actin cytoskeleton [PATH:ko04810] Cellular Processes; Cell Communication; Focal adhesion [PATH:ko04510] Organismal Systems; Immune System; Leukocyte transendothelial migration [PATH:ko04670] Organismal Systems; Immune System; Chemokine signaling pathway [PATH:ko04062] Human Diseases; Infectious Diseases; Bacterial invasion of epithelial cells [PATH…
Anopheles.cracens_GLEAN_10000807	Genetic Information Processing; Transcription; Transcription factors [BR:ko03000]
Anopheles.cracens_GLEAN_10013645	Environmental Information Processing; Signaling Molecules and Interaction; G protein-coupled receptors [BR:ko04030]
Anopheles.cracens_GLEAN_10020184	Environmental Information Processing; Signaling Molecules and Interaction; GTP-binding proteins [BR:ko04031] Human Diseases; Infectious Diseases; Shigellosis [PATH:ko05131] Human Diseases; Infectious Diseases; Bacterial invasion of epithelial cells [PATH:ko05100]
Anopheles.cracens_GLEAN_10010205	Metabolism; Enzyme Families; Protein kinases [BR:ko01001] Genetic Information Processing; Translation; mRNA surveillance pathway [PATH:ko03015]
Anopheles.cracens_GLEAN_10001414	Environmental Information Processing; Membrane Transport; Transporters [BR:ko02000] Environmental Information Processing; Membrane Transport; ABC transporters [PATH:ko02010]
Anopheles.cracens_GLEAN_10007731	Genetic Information Processing; Replication and Repair; Chromosome [BR:ko03036]
Anopheles.cracens_GLEAN_10003051	Metabolism; Carbohydrate Metabolism; Galactose metabolism [PATH:ko00052] Metabolism; Carbohydrate Metabolism; Starch and sucrose metabolism [PATH:ko00500] Organismal Systems; Digestive System; Carbohydrate digestion and absorption [PATH:ko04973]
Anopheles.cracens_GLEAN_10004095	Genetic Information Processing; Translation; Ribosome [PATH:ko03010] Genetic Information Processing; Translation; Ribosome [BR:ko03011]
Anopheles.cracens_GLEAN_10000727	Genetic Information Processing; Replication and Repair; Chromosome [BR:ko03036]
Anopheles.cracens_GLEAN_10012821	Environmental Information Processing; Signaling Molecules and Interaction; G protein-coupled receptors [BR:ko04030]
Anopheles.cracens_GLEAN_10020926	Metabolism; Nucleotide Metabolism; Purine metabolism [PATH:ko00230] Organismal Systems; Circulatory System; Vascular smooth muscle contraction [PATH:ko04270]
Anopheles.cracens_GLEAN_10010604	Cellular Processes; Cell Motility; Cytoskeleton proteins [BR:ko04812]
Anopheles.cracens_GLEAN_10004498	Environmental Information Processing; Signal Transduction; Calcium signaling pathway [PATH:ko04020] Environmental Information Processing; Signaling Molecules and Interaction; GTP-binding proteins [BR:ko04031] Cellular Processes; Cell Communication; Gap junction [PATH:ko04540] Organismal Systems; Endocrine System; GnRH signaling pathway [PATH:ko04912] Organismal Systems; Endocrine System; Melanoge…
Anopheles.cracens_GLEAN_10004537	Genetic Information Processing; Folding, Sorting and Degradation; Ubiquitin system [BR:ko04121]
Anopheles.cracens_GLEAN_10003531	Genetic Information Processing; Transcription; Transcription factors [BR:ko03000]
Anopheles.cracens_GLEAN_10006815	Metabolism; Enzyme Families; Peptidases [BR:ko01002]
Anopheles.cracens_GLEAN_10014295	Genetic Information Processing; Replication and Repair; Chromosome [BR:ko03036] Cellular Processes; Cell Growth and Death; Cell cycle - yeast [PATH:ko04111]
Anopheles.cracens_GLEAN_10003465	Metabolism; Enzyme Families; Peptidases [BR:ko01002] Environmental Information Processing; Signal Transduction; Hedgehog signaling pathway [PATH:ko04340]
Anopheles.cracens_GLEAN_10006817	Metabolism; Enzyme Families; Peptidases [BR:ko01002]
Anopheles.cracens_GLEAN_10013630	Genetic Information Processing; Translation; Ribosome [PATH:ko03010] Genetic Information Processing; Translation; Ribosome [BR:ko03011]
Anopheles.cracens_GLEAN_10024755	Environmental Information Processing; Signaling Molecules and Interaction; CAM ligands [BR:ko04516] Human Diseases; Neurodegenerative Diseases; Huntington's disease [PATH:ko05016]
Anopheles.cracens_GLEAN_10013801	Environmental Information Processing; Signaling Molecules and Interaction; CAM ligands [BR:ko04516] Organismal Systems; Development; Axon guidance [PATH:ko04360]
Anopheles.cracens_GLEAN_10008561	K14689
Anopheles.cracens_GLEAN_10016414	Genetic Information Processing; Transcription; Transcription factors [BR:ko03000]
Anopheles.cracens_GLEAN_10018136	Metabolism; Enzyme Families; Peptidases [BR:ko01002]
Anopheles.cracens_GLEAN_10010044	Metabolism; Enzyme Families; Protein kinases [BR:ko01001]
Anopheles.cracens_GLEAN_10008808	Genetic Information Processing; Transcription; Transcription factors [BR:ko03000]
Anopheles.cracens_GLEAN_10003311	Unclassified; Cellular Processes and Signaling; Signal transduction mechanisms
Anopheles.cracens_GLEAN_10000534	Organismal Systems; Development; Axon guidance [PATH:ko04360]
Anopheles.cracens_GLEAN_10019294	Genetic Information Processing; Replication and Repair; Chromosome [BR:ko03036]
Anopheles.cracens_GLEAN_10006820	Metabolism; Enzyme Families; Peptidases [BR:ko01002]
Anopheles.cracens_GLEAN_10022430	Genetic Information Processing; Translation; RNA transport [PATH:ko03013]
Anopheles.cracens_GLEAN_10008763	Environmental Information Processing; Signaling Molecules and Interaction; Cell adhesion molecules (CAMs) [PATH:ko04514] Environmental Information Processing; Signaling Molecules and Interaction; Cell adhesion molecules (CAMs) [BR:ko04515]
Anopheles.cracens_GLEAN_10018993	Genetic Information Processing; Transcription; Transcription factors [BR:ko03000]
Anopheles.cracens_GLEAN_10015755	Cellular Processes; Cell Motility; Cytoskeleton proteins [BR:ko04812] Human Diseases; Neurodegenerative Diseases; Huntington's disease [PATH:ko05016]
Anopheles.cracens_GLEAN_10023332	Metabolism; Nucleotide Metabolism; Pyrimidine metabolism [PATH:ko00240]
Anopheles.cracens_GLEAN_10008189	Environmental Information Processing; Signal Transduction; MAPK signaling pathway - fly [PATH:ko04013]
Anopheles.cracens_GLEAN_10012552	Metabolism; Enzyme Families; Peptidases [BR:ko01002] Environmental Information Processing; Signaling Molecules and Interaction; Neuroactive ligand-receptor interaction [PATH:ko04080] Organismal Systems; Digestive System; Pancreatic secretion [PATH:ko04972] Organismal Systems; Digestive System; Protein digestion and absorption [PATH:ko04974]
Anopheles.cracens_GLEAN_10006814	Metabolism; Enzyme Families; Peptidases [BR:ko01002]
Anopheles.cracens_GLEAN_10003124	Genetic Information Processing; Transcription; Transcription factors [BR:ko03000]
Anopheles.cracens_GLEAN_10017988	Environmental Information Processing; Signaling Molecules and Interaction; GTP-binding proteins [BR:ko04031] Human Diseases; Infectious Diseases; Shigellosis [PATH:ko05131] Human Diseases; Infectious Diseases; Bacterial invasion of epithelial cells [PATH:ko05100]
Anopheles.cracens_GLEAN_10023358	Genetic Information Processing; Folding, Sorting and Degradation; Ubiquitin system [BR:ko04121] Cellular Processes; Cell Growth and Death; Cell cycle [PATH:ko04110]
Anopheles.cracens_GLEAN_10007221	Genetic Information Processing; Translation; RNA transport [PATH:ko03013]
Anopheles.cracens_GLEAN_10001239	Genetic Information Processing; Translation; Ribosome biogenesis in eukaryotes [PATH:ko03008]
Anopheles.cracens_GLEAN_10004497	Environmental Information Processing; Signal Transduction; Calcium signaling pathway [PATH:ko04020] Environmental Information Processing; Signaling Molecules and Interaction; GTP-binding proteins [BR:ko04031] Cellular Processes; Cell Communication; Gap junction [PATH:ko04540] Organismal Systems; Endocrine System; GnRH signaling pathway [PATH:ko04912] Organismal Systems; Endocrine System; Melanoge…
Anopheles.cracens_GLEAN_10024484	Cellular Processes; Cell Motility; Cytoskeleton proteins [BR:ko04812]
Anopheles.cracens_GLEAN_10019246	Metabolism; Enzyme Families; Peptidases [BR:ko01002]
Anopheles.cracens_GLEAN_10002311	Human Diseases; Cardiovascular Diseases; Hypertrophic cardiomyopathy (HCM) [PATH:ko05410] Human Diseases; Cardiovascular Diseases; Dilated cardiomyopathy (DCM) [PATH:ko05414]
Anopheles.cracens_GLEAN_10020547	Genetic Information Processing; Translation; RNA transport [PATH:ko03013]
Anopheles.cracens_GLEAN_10003328	Genetic Information Processing; Folding, Sorting and Degradation; Chaperones and folding catalysts [BR:ko03110]
Anopheles.cracens_GLEAN_10025474	Cellular Processes; Transport and Catabolism; Peroxisome [PATH:ko04146]
Anopheles.cracens_GLEAN_10026380	Genetic Information Processing; Folding, Sorting and Degradation; Ubiquitin system [BR:ko04121] Genetic Information Processing; Replication and Repair; Chromosome [BR:ko03036]
Anopheles.cracens_GLEAN_10021849	Metabolism; Metabolism of Other Amino Acids; Glutathione metabolism [PATH:ko00480]
Anopheles.cracens_GLEAN_10002305	Environmental Information Processing; Signal Transduction; MAPK signaling pathway [PATH:ko04010] Environmental Information Processing; Signaling Molecules and Interaction; Ion channels [BR:ko04040]
Anopheles.cracens_GLEAN_10008682	Unclassified; Cellular Processes and Signaling; Signal transduction mechanisms
Anopheles.cracens_GLEAN_10010172	Metabolism; Lipid Metabolism; Fatty acid metabolism [PATH:ko00071] Metabolism; Lipid Metabolism; alpha-Linolenic acid metabolism [PATH:ko00592] Metabolism; Lipid Metabolism; Biosynthesis of unsaturated fatty acids [PATH:ko01040] Cellular Processes; Transport and Catabolism; Peroxisome [PATH:ko04146] Organismal Systems; Endocrine System; PPAR signaling pathway [PATH:ko03320]
Anopheles.cracens_GLEAN_10009300	Environmental Information Processing; Signaling Molecules and Interaction; Cell adhesion molecules (CAMs) [BR:ko04515]
Anopheles.cracens_GLEAN_10014760	Genetic Information Processing; Folding, Sorting and Degradation; Protein export [PATH:ko03060] Environmental Information Processing; Membrane Transport; Bacterial secretion system [PATH:ko03070] Environmental Information Processing; Membrane Transport; Secretion system [BR:ko02044]
Anopheles.cracens_GLEAN_10000843	Metabolism; Nucleotide Metabolism; Purine metabolism [PATH:ko00230] Metabolism; Biosynthesis of Other Secondary Metabolites; Caffeine metabolism [PATH:ko00232] Metabolism; Xenobiotics Biodegradation and Metabolism; Drug metabolism - other enzymes [PATH:ko00983] Cellular Processes; Transport and Catabolism; Peroxisome [PATH:ko04146]
Anopheles.cracens_GLEAN_10012425	Environmental Information Processing; Signaling Molecules and Interaction; G protein-coupled receptors [BR:ko04030]
Anopheles.cracens_GLEAN_10021870	Metabolism; Enzyme Families; Protein kinases [BR:ko01001]
Anopheles.cracens_GLEAN_10024941	Environmental Information Processing; Signaling Molecules and Interaction; Neuroactive ligand-receptor interaction [PATH:ko04080]
Anopheles.cracens_GLEAN_10004812	Organismal Systems; Sensory System; Phototransduction [PATH:ko04744]
Anopheles.cracens_GLEAN_10019491	Metabolism; Carbohydrate Metabolism; Fructose and mannose metabolism [PATH:ko00051]
Anopheles.cracens_GLEAN_10005475	Genetic Information Processing; Transcription; Spliceosome [BR:ko03041]
Anopheles.cracens_GLEAN_10020867	Genetic Information Processing; Transcription; Transcription factors [BR:ko03000]
Anopheles.cracens_GLEAN_10024368	Genetic Information Processing; Transcription; Spliceosome [BR:ko03041] Genetic Information Processing; Translation; RNA transport [PATH:ko03013] Genetic Information Processing; Translation; mRNA surveillance pathway [PATH:ko03015]
Anopheles.cracens_GLEAN_10014987	Cellular Processes; Transport and Catabolism; Endocytosis [PATH:ko04144]
Anopheles.cracens_GLEAN_10018912	Metabolism; Nucleotide Metabolism; Purine metabolism [PATH:ko00230] Environmental Information Processing; Signal Transduction; Calcium signaling pathway [PATH:ko04020]
Anopheles.cracens_GLEAN_10004836	Metabolism; Enzyme Families; Protein kinases [BR:ko01001]
Anopheles.cracens_GLEAN_10010699	Unclassified; Cellular Processes and Signaling; Cell division
Anopheles.cracens_GLEAN_10001651	Metabolism; Carbohydrate Metabolism; Glycolysis / Gluconeogenesis [PATH:ko00010] Metabolism; Carbohydrate Metabolism; Pentose phosphate pathway [PATH:ko00030] Metabolism; Carbohydrate Metabolism; Starch and sucrose metabolism [PATH:ko00500] Metabolism; Carbohydrate Metabolism; Amino sugar and nucleotide sugar metabolism [PATH:ko00520]
Anopheles.cracens_GLEAN_10014992	Metabolism; Carbohydrate Metabolism; Amino sugar and nucleotide sugar metabolism [PATH:ko00520]
Anopheles.cracens_GLEAN_10020366	Metabolism; Enzyme Families; Protein kinases [BR:ko01001]
Anopheles.cracens_GLEAN_10013345	Metabolism; Energy Metabolism; Nitrogen metabolism [PATH:ko00910] Metabolism; Amino Acid Metabolism; Alanine, aspartate and glutamate metabolism [PATH:ko00250]
Anopheles.cracens_GLEAN_10024994	Metabolism; Carbohydrate Metabolism; Galactose metabolism [PATH:ko00052] Genetic Information Processing; Folding, Sorting and Degradation; Chaperones and folding catalysts [BR:ko03110] Organismal Systems; Digestive System; Carbohydrate digestion and absorption [PATH:ko04973]
Anopheles.cracens_GLEAN_10015656	Genetic Information Processing; Transcription; Transcription factors [BR:ko03000] Human Diseases; Cancers; Pathways in cancer [PATH:ko05200] Human Diseases; Cancers; Renal cell carcinoma [PATH:ko05211]
Anopheles.cracens_GLEAN_10011989	Genetic Information Processing; Folding, Sorting and Degradation; Ubiquitin system [BR:ko04121]
Anopheles.cracens_GLEAN_10002772	Metabolism; Enzyme Families; Peptidases [BR:ko01002]
Anopheles.cracens_GLEAN_10019526	Environmental Information Processing; Signaling Molecules and Interaction; G protein-coupled receptors [BR:ko04030]
Anopheles.cracens_GLEAN_10013736	Environmental Information Processing; Signaling Molecules and Interaction; Cellular antigens [BR:ko04090] Organismal Systems; Digestive System; Protein digestion and absorption [PATH:ko04974]
Anopheles.cracens_GLEAN_10008631	Metabolism; Enzyme Families; Peptidases [BR:ko01002] Genetic Information Processing; Folding, Sorting and Degradation; Ubiquitin system [BR:ko04121]
Anopheles.cracens_GLEAN_10016778	Genetic Information Processing; Transcription; Transcription factors [BR:ko03000]
Anopheles.cracens_GLEAN_10005686	Metabolism; Metabolism of Cofactors and Vitamins; Folate biosynthesis [PATH:ko00790] Metabolism; Xenobiotics Biodegradation and Metabolism; Aminobenzoate degradation [PATH:ko00627] Environmental Information Processing; Signal Transduction; Two-component system [PATH:ko02020]
Anopheles.cracens_GLEAN_10006822	Metabolism; Enzyme Families; Peptidases [BR:ko01002]
Anopheles.cracens_GLEAN_10010603	Cellular Processes; Cell Motility; Cytoskeleton proteins [BR:ko04812]
Anopheles.cracens_GLEAN_10009596	Cellular Processes; Cell Motility; Cytoskeleton proteins [BR:ko04812] Human Diseases; Neurodegenerative Diseases; Huntington's disease [PATH:ko05016]
Anopheles.cracens_GLEAN_10009874	Metabolism; Amino Acid Metabolism; Amino acid related enzymes [BR:ko01007] Genetic Information Processing; Translation; Aminoacyl-tRNA biosynthesis [PATH:ko00970]
Anopheles.cracens_GLEAN_10016179	Unclassified; Metabolism; Energy metabolism
Anopheles.cracens_GLEAN_10026226	Genetic Information Processing; Transcription; Transcription factors [BR:ko03000]
Anopheles.cracens_GLEAN_10008160	Environmental Information Processing; Signal Transduction; Calcium signaling pathway [PATH:ko04020] Environmental Information Processing; Signal Transduction; Phosphatidylinositol signaling system [PATH:ko04070] Environmental Information Processing; Signaling Molecules and Interaction; Ion channels [BR:ko04040] Organismal Systems; Sensory System; Phototransduction - fly [PATH:ko04745]
Anopheles.cracens_GLEAN_10007173	Cellular Processes; Transport and Catabolism; Lysosome [PATH:ko04142]
Anopheles.cracens_GLEAN_10019923	Metabolism; Lipid Metabolism; Glycerolipid metabolism [PATH:ko00561] Metabolism; Lipid Metabolism; Glycerophospholipid metabolism [PATH:ko00564] Metabolism; Lipid Metabolism; Lipid biosynthesis proteins [BR:ko01004]
Anopheles.cracens_GLEAN_10007721	Metabolism; Enzyme Families; Protein kinases [BR:ko01001]
Anopheles.cracens_GLEAN_10006217	Unclassified; Genetic Information Processing; Translation proteins
Anopheles.cracens_GLEAN_10004282	Environmental Information Processing; Signal Transduction; Wnt signaling pathway [PATH:ko04310] Environmental Information Processing; Signal Transduction; Hedgehog signaling pathway [PATH:ko04340] Organismal Systems; Endocrine System; Melanogenesis [PATH:ko04916] Human Diseases; Cancers; Pathways in cancer [PATH:ko05200] Human Diseases; Cancers; Basal cell carcinoma [PATH:ko05217]
Anopheles.cracens_GLEAN_10012927	Genetic Information Processing; Transcription; Transcription factors [BR:ko03000]
Anopheles.cracens_GLEAN_10005166	Genetic Information Processing; Folding, Sorting and Degradation; Ubiquitin mediated proteolysis [PATH:ko04120] Genetic Information Processing; Folding, Sorting and Degradation; Ubiquitin system [BR:ko04121] Genetic Information Processing; Replication and Repair; Chromosome [BR:ko03036] Cellular Processes; Cell Growth and Death; Cell cycle [PATH:ko04110] Cellular Processes; Cell Growth and Death;…
Anopheles.cracens_GLEAN_10002861	Environmental Information Processing; Signaling Molecules and Interaction; Cellular antigens [BR:ko04090] Organismal Systems; Digestive System; Protein digestion and absorption [PATH:ko04974]
Anopheles.cracens_GLEAN_10018719	Metabolism; Lipid Metabolism; Lipid biosynthesis proteins [BR:ko01004]
Anopheles.cracens_GLEAN_10006316	Metabolism; Carbohydrate Metabolism; Fructose and mannose metabolism [PATH:ko00051]
Anopheles.cracens_GLEAN_10007888	Environmental Information Processing; Signaling Molecules and Interaction; Ion channels [BR:ko04040]
Anopheles.cracens_GLEAN_10018662	Environmental Information Processing; Signaling Molecules and Interaction; G protein-coupled receptors [BR:ko04030]
Anopheles.cracens_GLEAN_10022836	Cellular Processes; Cell Growth and Death; Cell cycle - yeast [PATH:ko04111]
Anopheles.cracens_GLEAN_10017932	Genetic Information Processing; Transcription; Spliceosome [PATH:ko03040] Genetic Information Processing; Transcription; Spliceosome [BR:ko03041]
Anopheles.cracens_GLEAN_10013175	Unclassified; Cellular Processes and Signaling; Signal transduction mechanisms
Anopheles.cracens_GLEAN_10006816	Metabolism; Enzyme Families; Peptidases [BR:ko01002] Organismal Systems; Immune System; Complement and coagulation cascades [PATH:ko04610] Human Diseases; Infectious Diseases; Staphylococcus aureus infection [PATH:ko05150]
Anopheles.cracens_GLEAN_10009130	Environmental Information Processing; Signal Transduction; MAPK signaling pathway [PATH:ko04010]
Anopheles.cracens_GLEAN_10001660	Genetic Information Processing; Folding, Sorting and Degradation; Ubiquitin system [BR:ko04121]
Anopheles.cracens_GLEAN_10013362	Genetic Information Processing; Translation; RNA transport [PATH:ko03013] Genetic Information Processing; Folding, Sorting and Degradation; Chaperones and folding catalysts [BR:ko03110] Genetic Information Processing; Folding, Sorting and Degradation; Ubiquitin system [BR:ko04121]
Anopheles.cracens_GLEAN_10012783	Genetic Information Processing; Transcription; Transcription factors [BR:ko03000] Organismal Systems; Development; Dorso-ventral axis formation [PATH:ko04320]
Anopheles.cracens_GLEAN_10020082	Genetic Information Processing; Transcription; Transcription factors [BR:ko03000] Human Diseases; Neurodegenerative Diseases; Prion diseases [PATH:ko05020]
Anopheles.cracens_GLEAN_10008012	Metabolism; Nucleotide Metabolism; Purine metabolism [PATH:ko00230] Organismal Systems; Circulatory System; Vascular smooth muscle contraction [PATH:ko04270]
Anopheles.cracens_GLEAN_10009885	Metabolism; Lipid Metabolism; Glycerophospholipid metabolism [PATH:ko00564] Metabolism; Metabolism of Other Amino Acids; Phosphonate and phosphinate metabolism [PATH:ko00440]
Anopheles.cracens_GLEAN_10023346	Genetic Information Processing; Transcription; Transcription factors [BR:ko03000]
Anopheles.cracens_GLEAN_10000560	Metabolism; Enzyme Families; Cytochrome P450 [BR:ko00199]
Anopheles.cracens_GLEAN_10016775	Genetic Information Processing; Transcription; Transcription factors [BR:ko03000]
Anopheles.cracens_GLEAN_10025356	Genetic Information Processing; Folding, Sorting and Degradation; Ubiquitin mediated proteolysis [PATH:ko04120] Genetic Information Processing; Folding, Sorting and Degradation; Ubiquitin system [BR:ko04121] Cellular Processes; Cell Growth and Death; p53 signaling pathway [PATH:ko04115]
Anopheles.cracens_GLEAN_10012427	Environmental Information Processing; Signaling Molecules and Interaction; G protein-coupled receptors [BR:ko04030]
Anopheles.cracens_GLEAN_10000596	Metabolism; Carbohydrate Metabolism; Galactose metabolism [PATH:ko00052] Metabolism; Carbohydrate Metabolism; Starch and sucrose metabolism [PATH:ko00500] Organismal Systems; Digestive System; Carbohydrate digestion and absorption [PATH:ko04973]
Anopheles.cracens_GLEAN_10000447	Environmental Information Processing; Signaling Molecules and Interaction; G protein-coupled receptors [BR:ko04030] Environmental Information Processing; Signaling Molecules and Interaction; Neuroactive ligand-receptor interaction [PATH:ko04080] Organismal Systems; Circulatory System; Vascular smooth muscle contraction [PATH:ko04270]
Anopheles.cracens_GLEAN_10020095	Metabolism; Carbohydrate Metabolism; Butanoate metabolism [PATH:ko00650] Metabolism; Lipid Metabolism; Synthesis and degradation of ketone bodies [PATH:ko00072] Metabolism; Amino Acid Metabolism; Valine, leucine and isoleucine degradation [PATH:ko00280]
Anopheles.cracens_GLEAN_10007645	Environmental Information Processing; Signal Transduction; MAPK signaling pathway - fly [PATH:ko04013]
Anopheles.cracens_GLEAN_10014732	Genetic Information Processing; Folding, Sorting and Degradation; Ubiquitin system [BR:ko04121]
Anopheles.cracens_GLEAN_10012231	Genetic Information Processing; Transcription; Transcription factors [BR:ko03000]
Anopheles.cracens_GLEAN_10001194	Genetic Information Processing; Translation; RNA transport [PATH:ko03013] Environmental Information Processing; Signal Transduction; MAPK signaling pathway - yeast [PATH:ko04011] Human Diseases; Cancers; Pathways in cancer [PATH:ko05200] Human Diseases; Cancers; Thyroid cancer [PATH:ko05216]
Anopheles.cracens_GLEAN_10014220	Genetic Information Processing; Transcription; Transcription factors [BR:ko03000]
Anopheles.cracens_GLEAN_10002582	Cellular Processes; Cell Motility; Regulation of actin cytoskeleton [PATH:ko04810] Cellular Processes; Cell Communication; Focal adhesion [PATH:ko04510] Organismal Systems; Immune System; Leukocyte transendothelial migration [PATH:ko04670] Organismal Systems; Immune System; Chemokine signaling pathway [PATH:ko04062] Human Diseases; Infectious Diseases; Bacterial invasion of epithelial cells [PATH…
Anopheles.cracens_GLEAN_10023849	Environmental Information Processing; Membrane Transport; Transporters [BR:ko02000] Organismal Systems; Digestive System; Protein digestion and absorption [PATH:ko04974]
Anopheles.cracens_GLEAN_10018539	Unclassified; Cellular Processes and Signaling; Signal transduction mechanisms
Anopheles.cracens_GLEAN_10019192	Cellular Processes; Cell Motility; Cytoskeleton proteins [BR:ko04812]
Anopheles.cracens_GLEAN_10009735	Environmental Information Processing; Signaling Molecules and Interaction; Cellular antigens [BR:ko04090] Organismal Systems; Digestive System; Protein digestion and absorption [PATH:ko04974]
Anopheles.cracens_GLEAN_10003286	Genetic Information Processing; Transcription; Transcription factors [BR:ko03000]
Anopheles.cracens_GLEAN_10002862	Environmental Information Processing; Signaling Molecules and Interaction; Cellular antigens [BR:ko04090] Organismal Systems; Digestive System; Protein digestion and absorption [PATH:ko04974]
Anopheles.cracens_GLEAN_10023884	Unclassified; Genetic Information Processing; Protein folding and associated processing
Anopheles.cracens_GLEAN_10020533	Cellular Processes; Cell Motility; Cytoskeleton proteins [BR:ko04812]
Anopheles.cracens_GLEAN_10018715	Metabolism; Lipid Metabolism; Lipid biosynthesis proteins [BR:ko01004]
Anopheles.cracens_GLEAN_10005162	Metabolism; Amino Acid Metabolism; Phenylalanine metabolism [PATH:ko00360] Metabolism; Metabolism of Cofactors and Vitamins; Ubiquinone and other terpenoid-quinone biosynthesis [PATH:ko00130] Metabolism; Biosynthesis of Other Secondary Metabolites; Phenylpropanoid biosynthesis [PATH:ko00940]
Anopheles.cracens_GLEAN_10011949	Genetic Information Processing; Transcription; Transcription factors [BR:ko03000]
Anopheles.cracens_GLEAN_10025896	Environmental Information Processing; Signal Transduction; MAPK signaling pathway [PATH:ko04010] Environmental Information Processing; Signaling Molecules and Interaction; Ion channels [BR:ko04040]
Anopheles.cracens_GLEAN_10013171	Unclassified; Cellular Processes and Signaling; Signal transduction mechanisms
Anopheles.cracens_GLEAN_10007222	Genetic Information Processing; Translation; RNA transport [PATH:ko03013]
Anopheles.cracens_GLEAN_10009370	Environmental Information Processing; Membrane Transport; Transporters [BR:ko02000]
Anopheles.cracens_GLEAN_10020777	Environmental Information Processing; Signaling Molecules and Interaction; Cellular antigens [BR:ko04090] Organismal Systems; Digestive System; Protein digestion and absorption [PATH:ko04974]
Anopheles.cracens_GLEAN_10026486	Metabolism; Enzyme Families; Protein kinases [BR:ko01001] Genetic Information Processing; Folding, Sorting and Degradation; Protein processing in endoplasmic reticulum [PATH:ko04141] Environmental Information Processing; Signal Transduction; MAPK signaling pathway [PATH:ko04010] Environmental Information Processing; Signal Transduction; ErbB signaling pathway [PATH:ko04012] Organismal Systems; Im…
Anopheles.cracens_GLEAN_10021745	Organismal Systems; Nervous System; Neurotrophin signaling pathway [PATH:ko04722]
Anopheles.cracens_GLEAN_10013610	Environmental Information Processing; Signaling Molecules and Interaction; ECM-receptor interaction [PATH:ko04512] Environmental Information Processing; Signaling Molecules and Interaction; CAM ligands [BR:ko04516] Cellular Processes; Cell Communication; Focal adhesion [PATH:ko04510] Organismal Systems; Digestive System; Protein digestion and absorption [PATH:ko04974]
Anopheles.cracens_GLEAN_10003625	Environmental Information Processing; Signaling Molecules and Interaction; G protein-coupled receptors [BR:ko04030] Environmental Information Processing; Signaling Molecules and Interaction; Neuroactive ligand-receptor interaction [PATH:ko04080] Organismal Systems; Endocrine System; GnRH signaling pathway [PATH:ko04912]
Anopheles.cracens_GLEAN_10021848	Metabolism; Metabolism of Other Amino Acids; Glutathione metabolism [PATH:ko00480]
Anopheles.cracens_GLEAN_10018316	Unclassified; Cellular Processes and Signaling; Other ion-coupled transporters
Anopheles.cracens_GLEAN_10009321	Environmental Information Processing; Signaling Molecules and Interaction; Cytokines [BR:ko04052]
Anopheles.cracens_GLEAN_10022422	Genetic Information Processing; Translation; RNA transport [PATH:ko03013]
Anopheles.cracens_GLEAN_10016072	Genetic Information Processing; Replication and Repair; Chromosome [BR:ko03036]
Anopheles.cracens_GLEAN_10018324	Unclassified; Cellular Processes and Signaling; Other ion-coupled transporters
Anopheles.cracens_GLEAN_10019538	Metabolism; Enzyme Families; Protein kinases [BR:ko01001] Environmental Information Processing; Signaling Molecules and Interaction; Enzyme-linked receptors [BR:ko01020] Environmental Information Processing; Signaling Molecules and Interaction; Cytokine receptors [BR:ko04050] Environmental Information Processing; Signaling Molecules and Interaction; Cytokine-cytokine receptor interaction [PATH:ko…
Anopheles.cracens_GLEAN_10008152	Genetic Information Processing; Folding, Sorting and Degradation; Ubiquitin mediated proteolysis [PATH:ko04120] Genetic Information Processing; Folding, Sorting and Degradation; Ubiquitin system [BR:ko04121] Environmental Information Processing; Signaling Molecules and Interaction; GTP-binding proteins [BR:ko04031]
Anopheles.cracens_GLEAN_10024588	Genetic Information Processing; Replication and Repair; DNA repair and recombination proteins [BR:ko03400] Organismal Systems; Environmental Adaptation; Circadian rhythm - mammal [PATH:ko04710]
Anopheles.cracens_GLEAN_10019749	Genetic Information Processing; Replication and Repair; Chromosome [BR:ko03036]
Anopheles.cracens_GLEAN_10021773	Genetic Information Processing; Folding, Sorting and Degradation; Ubiquitin system [BR:ko04121]
Anopheles.cracens_GLEAN_10017591	Genetic Information Processing; Transcription; Transcription factors [BR:ko03000] Environmental Information Processing; Signal Transduction; MAPK signaling pathway [PATH:ko04010] Human Diseases; Cancers; Pathways in cancer [PATH:ko05200] Human Diseases; Cancers; Chronic myeloid leukemia [PATH:ko05220]
Anopheles.cracens_GLEAN_10012229	Genetic Information Processing; Transcription; Transcription factors [BR:ko03000]
Anopheles.cracens_GLEAN_10025709	Genetic Information Processing; Folding, Sorting and Degradation; Ubiquitin mediated proteolysis [PATH:ko04120] Genetic Information Processing; Folding, Sorting and Degradation; Ubiquitin system [BR:ko04121] Environmental Information Processing; Signal Transduction; MAPK signaling pathway [PATH:ko04010] Cellular Processes; Transport and Catabolism; Endocytosis [PATH:ko04144] Organismal Systems; I…
Anopheles.cracens_GLEAN_10008756	Genetic Information Processing; Translation; Ribosome biogenesis in eukaryotes [PATH:ko03008]
Anopheles.cracens_GLEAN_10000860	Cellular Processes; Cell Motility; Cytoskeleton proteins [BR:ko04812] Cellular Processes; Cell Communication; Tight junction [PATH:ko04530] Human Diseases; Cardiovascular Diseases; Viral myocarditis [PATH:ko05416]
Anopheles.cracens_GLEAN_10023751	Genetic Information Processing; Replication and Repair; Chromosome [BR:ko03036] Cellular Processes; Transport and Catabolism; Phagosome [PATH:ko04145] Cellular Processes; Cell Motility; Regulation of actin cytoskeleton [PATH:ko04810] Cellular Processes; Cell Motility; Cytoskeleton proteins [BR:ko04812] Cellular Processes; Cell Communication; Focal adhesion [PATH:ko04510] Cellular Processes; Cell …
Anopheles.cracens_GLEAN_10002418	Unclassified; Cellular Processes and Signaling; Other ion-coupled transporters
Anopheles.cracens_GLEAN_10015971	Metabolism; Glycan Biosynthesis and Metabolism; Glycosaminoglycan degradation [PATH:ko00531] Environmental Information Processing; Signaling Molecules and Interaction; Bacterial toxins [BR:ko02042]
Anopheles.cracens_GLEAN_10010772	Metabolism; Carbohydrate Metabolism; Pentose phosphate pathway [PATH:ko00030]
Anopheles.cracens_GLEAN_10008159	Environmental Information Processing; Signal Transduction; Calcium signaling pathway [PATH:ko04020] Environmental Information Processing; Signal Transduction; Phosphatidylinositol signaling system [PATH:ko04070] Environmental Information Processing; Signaling Molecules and Interaction; Ion channels [BR:ko04040] Organismal Systems; Sensory System; Phototransduction - fly [PATH:ko04745]
Anopheles.cracens_GLEAN_10020365	Metabolism; Enzyme Families; Protein kinases [BR:ko01001]
Anopheles.cracens_GLEAN_10017593	Genetic Information Processing; Transcription; Transcription factors [BR:ko03000] Environmental Information Processing; Signal Transduction; MAPK signaling pathway [PATH:ko04010] Human Diseases; Cancers; Pathways in cancer [PATH:ko05200] Human Diseases; Cancers; Chronic myeloid leukemia [PATH:ko05220]
Anopheles.cracens_GLEAN_10025771	Genetic Information Processing; Transcription; Transcription factors [BR:ko03000]
Anopheles.cracens_GLEAN_10015063	K13861
Anopheles.cracens_GLEAN_10010554	Genetic Information Processing; Transcription; Transcription factors [BR:ko03000]
Anopheles.cracens_GLEAN_10010679	Metabolism; Carbohydrate Metabolism; Fructose and mannose metabolism [PATH:ko00051]
Anopheles.cracens_GLEAN_10015650	Genetic Information Processing; Transcription; Transcription factors [BR:ko03000] Human Diseases; Cancers; Pathways in cancer [PATH:ko05200] Human Diseases; Cancers; Renal cell carcinoma [PATH:ko05211]
Anopheles.cracens_GLEAN_10007092	Environmental Information Processing; Signaling Molecules and Interaction; Ion channels [BR:ko04040]
Anopheles.cracens_GLEAN_10020009	Genetic Information Processing; Transcription; Spliceosome [BR:ko03041]
Anopheles.cracens_GLEAN_10021466	Environmental Information Processing; Signaling Molecules and Interaction; G protein-coupled receptors [BR:ko04030] Environmental Information Processing; Signaling Molecules and Interaction; Neuroactive ligand-receptor interaction [PATH:ko04080]
Anopheles.cracens_GLEAN_10023638	Genetic Information Processing; Replication and Repair; Chromosome [BR:ko03036] Cellular Processes; Cell Growth and Death; Cell cycle - yeast [PATH:ko04111]
Anopheles.cracens_GLEAN_10022647	Environmental Information Processing; Signal Transduction; Notch signaling pathway [PATH:ko04330]
Anopheles.cracens_GLEAN_10023833	Environmental Information Processing; Membrane Transport; Transporters [BR:ko02000]
Anopheles.cracens_GLEAN_10021203	Environmental Information Processing; Membrane Transport; Transporters [BR:ko02000] Human Diseases; Neurodegenerative Diseases; Parkinson's disease [PATH:ko05012]
Anopheles.cracens_GLEAN_10025740	Metabolism; Nucleotide Metabolism; Purine metabolism [PATH:ko00230] Cellular Processes; Cell Growth and Death; Meiosis - yeast [PATH:ko04113]
Anopheles.cracens_GLEAN_10015328	Metabolism; Metabolism of Terpenoids and Polyketides; Prenyltransferases [BR:ko01006] Metabolism; Metabolism of Terpenoids and Polyketides; Zeatin biosynthesis [PATH:ko00908]
Anopheles.cracens_GLEAN_10026487	Metabolism; Enzyme Families; Protein kinases [BR:ko01001] Genetic Information Processing; Folding, Sorting and Degradation; Protein processing in endoplasmic reticulum [PATH:ko04141] Environmental Information Processing; Signal Transduction; MAPK signaling pathway [PATH:ko04010] Environmental Information Processing; Signal Transduction; ErbB signaling pathway [PATH:ko04012] Organismal Systems; Im…
Anopheles.cracens_GLEAN_10015005	Metabolism; Carbohydrate Metabolism; Amino sugar and nucleotide sugar metabolism [PATH:ko00520]
Anopheles.cracens_GLEAN_10000791	Genetic Information Processing; Folding, Sorting and Degradation; Ubiquitin system [BR:ko04121]
Anopheles.cracens_GLEAN_10013826	Genetic Information Processing; Replication and Repair; Chromosome [BR:ko03036] Human Diseases; Neurodegenerative Diseases; Huntington's disease [PATH:ko05016]
Anopheles.cracens_GLEAN_10009070	Environmental Information Processing; Membrane Transport; Transporters [BR:ko02000]
Anopheles.cracens_GLEAN_10014227	Genetic Information Processing; Transcription; Transcription factors [BR:ko03000]
Anopheles.cracens_GLEAN_10014749	Genetic Information Processing; Folding, Sorting and Degradation; Protein export [PATH:ko03060] Environmental Information Processing; Membrane Transport; Bacterial secretion system [PATH:ko03070] Environmental Information Processing; Membrane Transport; Secretion system [BR:ko02044]
Anopheles.cracens_GLEAN_10013151	Genetic Information Processing; Replication and Repair; Chromosome [BR:ko03036]
Anopheles.cracens_GLEAN_10009149	Metabolism; Enzyme Families; Peptidases [BR:ko01002] Environmental Information Processing; Signaling Molecules and Interaction; Cellular antigens [BR:ko04090] Organismal Systems; Endocrine System; Renin-angiotensin system [PATH:ko04614] Human Diseases; Cardiovascular Diseases; Hypertrophic cardiomyopathy (HCM) [PATH:ko05410] Human Diseases; Infectious Diseases; Chagas disease (American trypanosom…
Anopheles.cracens_GLEAN_10008580	Environmental Information Processing; Signal Transduction; MAPK signaling pathway [PATH:ko04010]
Anopheles.cracens_GLEAN_10024950	Cellular Processes; Transport and Catabolism; Endocytosis [PATH:ko04144] Human Diseases; Neurodegenerative Diseases; Huntington's disease [PATH:ko05016]
Anopheles.cracens_GLEAN_10008917	Metabolism; Metabolism of Terpenoids and Polyketides; Prenyltransferases [BR:ko01006] Metabolism; Metabolism of Terpenoids and Polyketides; Terpenoid backbone biosynthesis [PATH:ko00900]
Anopheles.cracens_GLEAN_10016334	Metabolism; Carbohydrate Metabolism; Pentose and glucuronate interconversions [PATH:ko00040] Metabolism; Carbohydrate Metabolism; Ascorbate and aldarate metabolism [PATH:ko00053] Metabolism; Carbohydrate Metabolism; Starch and sucrose metabolism [PATH:ko00500] Metabolism; Carbohydrate Metabolism; Amino sugar and nucleotide sugar metabolism [PATH:ko00520]
Anopheles.cracens_GLEAN_10024053	Cellular Processes; Cell Motility; Cytoskeleton proteins [BR:ko04812]
Anopheles.cracens_GLEAN_10024957	Environmental Information Processing; Signaling Molecules and Interaction; Neuroactive ligand-receptor interaction [PATH:ko04080]
Anopheles.cracens_GLEAN_10013726	Metabolism; Enzyme Families; Protein kinases [BR:ko01001] Cellular Processes; Transport and Catabolism; Endocytosis [PATH:ko04144] Organismal Systems; Immune System; Chemokine signaling pathway [PATH:ko04062] Organismal Systems; Sensory System; Phototransduction - fly [PATH:ko04745]
Anopheles.cracens_GLEAN_10002487	Cellular Processes; Transport and Catabolism; Peroxisome [PATH:ko04146]
Anopheles.cracens_GLEAN_10013305	Environmental Information Processing; Signaling Molecules and Interaction; G protein-coupled receptors [BR:ko04030]
Anopheles.cracens_GLEAN_10015976	Metabolism; Glycan Biosynthesis and Metabolism; Glycosaminoglycan degradation [PATH:ko00531] Environmental Information Processing; Signaling Molecules and Interaction; Bacterial toxins [BR:ko02042]
Anopheles.cracens_GLEAN_10019687	Genetic Information Processing; Replication and Repair; Chromosome [BR:ko03036]
Anopheles.cracens_GLEAN_10024095	Environmental Information Processing; Signaling Molecules and Interaction; ECM-receptor interaction [PATH:ko04512] Environmental Information Processing; Signaling Molecules and Interaction; Cell adhesion molecules (CAMs) [BR:ko04515] Cellular Processes; Cell Motility; Regulation of actin cytoskeleton [PATH:ko04810] Cellular Processes; Cell Communication; Focal adhesion [PATH:ko04510] Human Diseas…
Anopheles.cracens_GLEAN_10015223	Organismal Systems; Digestive System; Vitamin digestion and absorption [PATH:ko04977]
Anopheles.cracens_GLEAN_10015469	Metabolism; Glycan Biosynthesis and Metabolism; Glycosyltransferases [BR:ko01003]
Anopheles.cracens_GLEAN_10000620	Metabolism; Enzyme Families; Protein kinases [BR:ko01001] Cellular Processes; Transport and Catabolism; Endocytosis [PATH:ko04144] Organismal Systems; Immune System; Chemokine signaling pathway [PATH:ko04062] Organismal Systems; Sensory System; Phototransduction - fly [PATH:ko04745]
Anopheles.cracens_GLEAN_10025547	Genetic Information Processing; Translation; Translation factors [BR:ko03012] Genetic Information Processing; Translation; RNA transport [PATH:ko03013]
Anopheles.cracens_GLEAN_10016018	Genetic Information Processing; Transcription; Spliceosome [BR:ko03041]
Anopheles.cracens_GLEAN_10007742	Metabolism; Enzyme Families; Protein kinases [BR:ko01001]
Anopheles.cracens_GLEAN_10012190	Human Diseases; Infectious Diseases; Amoebiasis [PATH:ko05146]
Anopheles.cracens_GLEAN_10006572	Environmental Information Processing; Signaling Molecules and Interaction; CAM ligands [BR:ko04516] Organismal Systems; Development; Axon guidance [PATH:ko04360]
Anopheles.cracens_GLEAN_10015285	Genetic Information Processing; Transcription; Transcription factors [BR:ko03000] Environmental Information Processing; Signal Transduction; mTOR signaling pathway [PATH:ko04150] Human Diseases; Cancers; Pathways in cancer [PATH:ko05200] Human Diseases; Cancers; Renal cell carcinoma [PATH:ko05211]
Anopheles.cracens_GLEAN_10013343	Metabolism; Energy Metabolism; Nitrogen metabolism [PATH:ko00910] Metabolism; Amino Acid Metabolism; Alanine, aspartate and glutamate metabolism [PATH:ko00250]
Anopheles.cracens_GLEAN_10024338	Genetic Information Processing; Transcription; Transcription factors [BR:ko03000] Genetic Information Processing; Replication and Repair; Chromosome [BR:ko03036]
Anopheles.cracens_GLEAN_10003039	Environmental Information Processing; Signaling Molecules and Interaction; ECM-receptor interaction [PATH:ko04512] Environmental Information Processing; Signaling Molecules and Interaction; CAM ligands [BR:ko04516] Cellular Processes; Cell Communication; Focal adhesion [PATH:ko04510]
Anopheles.cracens_GLEAN_10017927	Genetic Information Processing; Transcription; Spliceosome [PATH:ko03040] Genetic Information Processing; Transcription; Spliceosome [BR:ko03041]
Anopheles.cracens_GLEAN_10012063	Genetic Information Processing; Folding, Sorting and Degradation; Chaperones and folding catalysts [BR:ko03110]
Anopheles.cracens_GLEAN_10007646	Environmental Information Processing; Signal Transduction; MAPK signaling pathway - fly [PATH:ko04013]
Anopheles.cracens_GLEAN_10000762	Metabolism; Metabolism of Terpenoids and Polyketides; Prenyltransferases [BR:ko01006] Metabolism; Metabolism of Terpenoids and Polyketides; Zeatin biosynthesis [PATH:ko00908]
Anopheles.cracens_GLEAN_10011230	Unclassified; Metabolism; Others
Anopheles.cracens_GLEAN_10023293	Genetic Information Processing; Transcription; Transcription factors [BR:ko03000]
Anopheles.cracens_GLEAN_10008453	Metabolism; Enzyme Families; Protein kinases [BR:ko01001]
Anopheles.cracens_GLEAN_10008757	Genetic Information Processing; Translation; Ribosome biogenesis in eukaryotes [PATH:ko03008]
Anopheles.cracens_GLEAN_10000861	Cellular Processes; Cell Motility; Cytoskeleton proteins [BR:ko04812] Cellular Processes; Cell Communication; Tight junction [PATH:ko04530] Human Diseases; Cardiovascular Diseases; Viral myocarditis [PATH:ko05416]
Anopheles.cracens_GLEAN_10008677	Unclassified; Cellular Processes and Signaling; Signal transduction mechanisms
Anopheles.cracens_GLEAN_10025756	Genetic Information Processing; Folding, Sorting and Degradation; Ubiquitin mediated proteolysis [PATH:ko04120] Genetic Information Processing; Folding, Sorting and Degradation; Ubiquitin system [BR:ko04121] Environmental Information Processing; Signal Transduction; MAPK signaling pathway [PATH:ko04010] Cellular Processes; Transport and Catabolism; Endocytosis [PATH:ko04144] Organismal Systems; I…
Anopheles.cracens_GLEAN_10023371	Genetic Information Processing; Folding, Sorting and Degradation; Ubiquitin system [BR:ko04121] Cellular Processes; Cell Growth and Death; Cell cycle [PATH:ko04110]
Anopheles.cracens_GLEAN_10006144	Environmental Information Processing; Signal Transduction; Calcium signaling pathway [PATH:ko04020] Organismal Systems; Digestive System; Pancreatic secretion [PATH:ko04972] Human Diseases; Neurodegenerative Diseases; Alzheimer's disease [PATH:ko05010]
Anopheles.cracens_GLEAN_10005586	Environmental Information Processing; Signaling Molecules and Interaction; Ion channels [BR:ko04040]
Anopheles.cracens_GLEAN_10002907	Environmental Information Processing; Signaling Molecules and Interaction; Cellular antigens [BR:ko04090] Organismal Systems; Digestive System; Protein digestion and absorption [PATH:ko04974]
Anopheles.cracens_GLEAN_10018562	Organismal Systems; Digestive System; Protein digestion and absorption [PATH:ko04974]
Anopheles.cracens_GLEAN_10012013	Cellular Processes; Cell Motility; Cytoskeleton proteins [BR:ko04812] Human Diseases; Neurodegenerative Diseases; Huntington's disease [PATH:ko05016]
Anopheles.cracens_GLEAN_10007729	Genetic Information Processing; Replication and Repair; Chromosome [BR:ko03036]
Anopheles.cracens_GLEAN_10019250	Metabolism; Enzyme Families; Peptidases [BR:ko01002]
Anopheles.cracens_GLEAN_10022421	Genetic Information Processing; Translation; RNA transport [PATH:ko03013]
Anopheles.cracens_GLEAN_10016073	Genetic Information Processing; Replication and Repair; Chromosome [BR:ko03036]
Anopheles.cracens_GLEAN_10006958	Genetic Information Processing; Folding, Sorting and Degradation; Chaperones and folding catalysts [BR:ko03110] Environmental Information Processing; Signaling Molecules and Interaction; ECM-receptor interaction [PATH:ko04512] Environmental Information Processing; Signaling Molecules and Interaction; CAM ligands [BR:ko04516] Cellular Processes; Cell Communication; Focal adhesion [PATH:ko04510] Or…
Anopheles.cracens_GLEAN_10019279	Unclassified; Genetic Information Processing; Protein folding and associated processing
Anopheles.cracens_GLEAN_10006906	Genetic Information Processing; Replication and Repair; Chromosome [BR:ko03036]
Anopheles.cracens_GLEAN_10008153	Genetic Information Processing; Folding, Sorting and Degradation; Ubiquitin mediated proteolysis [PATH:ko04120] Genetic Information Processing; Folding, Sorting and Degradation; Ubiquitin system [BR:ko04121] Environmental Information Processing; Signaling Molecules and Interaction; GTP-binding proteins [BR:ko04031]
Anopheles.cracens_GLEAN_10022586	Genetic Information Processing; Transcription; Transcription factors [BR:ko03000] Human Diseases; Cancers; Pathways in cancer [PATH:ko05200] Human Diseases; Cancers; Renal cell carcinoma [PATH:ko05211]
Anopheles.cracens_GLEAN_10012941	Genetic Information Processing; Replication and Repair; DNA replication proteins [BR:ko03032]
