# Supplementary material for: Draft Genomes of Anopheles cracens and Anopheles maculatus: Comparison of Simian Malaria and Human Malaria Vectors in Peninsular Malaysia
Source: PLoS One. 2016 Jun 27;11(6):e0157893. doi: 10.1371/journal.pone.0157893 (PMC4922560; doi:10.1371/journal.pone.0157893)
Supplement: S16 Table — (XLSX) [file pone.0157893.s016.xlsx]

## Sheet: S1
S16 Table. Unique An. maculatus genes mapped to KEGG pathways.
Gene ID	KEGG annotation
anopheles.maculatus_GLEAN_10013190	Metabolism; Enzyme Families; Protein kinases [BR:ko01001]
anopheles.maculatus_GLEAN_10007112	Unclassified; Cellular Processes and Signaling; Signal transduction mechanisms
anopheles.maculatus_GLEAN_10003214	Genetic Information Processing; Transcription; Spliceosome [PATH:ko03040] Genetic Information Processing; Transcription; Spliceosome [BR:ko03041]
anopheles.maculatus_GLEAN_10002729	Genetic Information Processing; Folding, Sorting and Degradation; Ubiquitin mediated proteolysis [PATH:ko04120] Genetic Information Processing; Folding, Sorting and Degradation; Ubiquitin system [BR:ko04121] Genetic Information Processing; Replication and Repair; Chromosome [BR:ko03036] Cellular Processes; Cell Growth and Death; Cell cycle [PATH:ko04110] Cellular Processes; Cell Growth and Death;…
anopheles.maculatus_GLEAN_10019655	Genetic Information Processing; Transcription; Spliceosome [PATH:ko03040] Genetic Information Processing; Transcription; Spliceosome [BR:ko03041] Genetic Information Processing; Translation; RNA transport [PATH:ko03013] Genetic Information Processing; Translation; mRNA surveillance pathway [PATH:ko03015]
anopheles.maculatus_GLEAN_10011665	Environmental Information Processing; Signaling Molecules and Interaction; Ion channels [BR:ko04040]
anopheles.maculatus_GLEAN_10007156	Metabolism; Enzyme Families; Protein kinases [BR:ko01001] Environmental Information Processing; Signal Transduction; Calcium signaling pathway [PATH:ko04020] Cellular Processes; Cell Motility; Regulation of actin cytoskeleton [PATH:ko04810] Cellular Processes; Cell Communication; Focal adhesion [PATH:ko04510] Organismal Systems; Circulatory System; Vascular smooth muscle contraction [PATH:ko04270…
anopheles.maculatus_GLEAN_10012369	Cellular Processes; Cell Motility; Cytoskeleton proteins [BR:ko04812] Organismal Systems; Excretory System; Vasopressin-regulated water reabsorption [PATH:ko04962]
anopheles.maculatus_GLEAN_10027816	Environmental Information Processing; Signal Transduction; mTOR signaling pathway [PATH:ko04150] Cellular Processes; Cell Growth and Death; p53 signaling pathway [PATH:ko04115] Organismal Systems; Endocrine System; Insulin signaling pathway [PATH:ko04910]
anopheles.maculatus_GLEAN_10012639	Genetic Information Processing; Transcription; Transcription factors [BR:ko03000] Environmental Information Processing; Signaling Molecules and Interaction; Nuclear receptors [BR:ko03310]
anopheles.maculatus_GLEAN_10020006	Environmental Information Processing; Signaling Molecules and Interaction; Ion channels [BR:ko04040]
anopheles.maculatus_GLEAN_10027356	Genetic Information Processing; Transcription; Transcription factors [BR:ko03000] Organismal Systems; Endocrine System; Melanogenesis [PATH:ko04916] Organismal Systems; Excretory System; Vasopressin-regulated water reabsorption [PATH:ko04962] Human Diseases; Cancers; Prostate cancer [PATH:ko05215] Human Diseases; Neurodegenerative Diseases; Huntington's disease [PATH:ko05016]
anopheles.maculatus_GLEAN_10001639	Metabolism; Lipid Metabolism; Glycerolipid metabolism [PATH:ko00561] Metabolism; Lipid Metabolism; Glycerophospholipid metabolism [PATH:ko00564] Environmental Information Processing; Signal Transduction; Phosphatidylinositol signaling system [PATH:ko04070]
anopheles.maculatus_GLEAN_10019102	Environmental Information Processing; Membrane Transport; Transporters [BR:ko02000] Environmental Information Processing; Membrane Transport; ABC transporters [PATH:ko02010] Organismal Systems; Digestive System; Bile secretion [PATH:ko04976]
anopheles.maculatus_GLEAN_10006363	Metabolism; Enzyme Families; Peptidases [BR:ko01002] Genetic Information Processing; Folding, Sorting and Degradation; Ubiquitin system [BR:ko04121]
anopheles.maculatus_GLEAN_10016476	Metabolism; Glycan Biosynthesis and Metabolism; Proteoglycans [BR:ko00535] Environmental Information Processing; Signal Transduction; Wnt signaling pathway [PATH:ko04310]
anopheles.maculatus_GLEAN_10002025	Environmental Information Processing; Membrane Transport; Transporters [BR:ko02000] Environmental Information Processing; Membrane Transport; ABC transporters [PATH:ko02010] Cellular Processes; Transport and Catabolism; Peroxisome [PATH:ko04146]
anopheles.maculatus_GLEAN_10002895	Genetic Information Processing; Transcription; Transcription factors [BR:ko03000]
anopheles.maculatus_GLEAN_10005099	Metabolism; Enzyme Families; Protein kinases [BR:ko01001]
anopheles.maculatus_GLEAN_10001052	Organismal Systems; Endocrine System; Insulin signaling pathway [PATH:ko04910] Organismal Systems; Endocrine System; Adipocytokine signaling pathway [PATH:ko04920] Human Diseases; Neurodegenerative Diseases; Huntington's disease [PATH:ko05016]
anopheles.maculatus_GLEAN_10020598	Metabolism; Enzyme Families; Protein kinases [BR:ko01001] Environmental Information Processing; Signal Transduction; ErbB signaling pathway [PATH:ko04012] Environmental Information Processing; Signal Transduction; VEGF signaling pathway [PATH:ko04370] Cellular Processes; Transport and Catabolism; Endocytosis [PATH:ko04144] Cellular Processes; Cell Communication; Focal adhesion [PATH:ko04510] Cell…
anopheles.maculatus_GLEAN_10003227	Genetic Information Processing; Replication and Repair; Chromosome [BR:ko03036] Human Diseases; Neurodegenerative Diseases; Huntington's disease [PATH:ko05016]
anopheles.maculatus_GLEAN_10027855	Unclassified; Cellular Processes and Signaling; Signal transduction mechanisms
anopheles.maculatus_GLEAN_10008259	Organismal Systems; Environmental Adaptation; Circadian rhythm - fly [PATH:ko04711]
anopheles.maculatus_GLEAN_10003936	Metabolism; Nucleotide Metabolism; Purine metabolism [PATH:ko00230] Metabolism; Nucleotide Metabolism; Pyrimidine metabolism [PATH:ko00240] Genetic Information Processing; Transcription; RNA polymerase [PATH:ko03020] Organismal Systems; Immune System; Cytosolic DNA-sensing pathway [PATH:ko04623]
anopheles.maculatus_GLEAN_10006425	Genetic Information Processing; Replication and Repair; Chromosome [BR:ko03036]
anopheles.maculatus_GLEAN_10024844	Genetic Information Processing; Translation; RNA transport [PATH:ko03013]
anopheles.maculatus_GLEAN_10003315	Genetic Information Processing; Transcription; Spliceosome [PATH:ko03040] Genetic Information Processing; Transcription; Spliceosome [BR:ko03041]
anopheles.maculatus_GLEAN_10020625	Environmental Information Processing; Signal Transduction; MAPK signaling pathway - fly [PATH:ko04013] Environmental Information Processing; Signal Transduction; Jak-STAT signaling pathway [PATH:ko04630] Organismal Systems; Immune System; Natural killer cell mediated cytotoxicity [PATH:ko04650] Organismal Systems; Immune System; Leukocyte transendothelial migration [PATH:ko04670] Organismal Syste…
anopheles.maculatus_GLEAN_10023557	Genetic Information Processing; Replication and Repair; DNA repair and recombination proteins [BR:ko03400] Organismal Systems; Environmental Adaptation; Circadian rhythm - mammal [PATH:ko04710] Organismal Systems; Environmental Adaptation; Circadian rhythm - fly [PATH:ko04711]
anopheles.maculatus_GLEAN_10020870	Metabolism; Enzyme Families; Peptidases [BR:ko01002]
anopheles.maculatus_GLEAN_10001132	K14429
anopheles.maculatus_GLEAN_10008829	Genetic Information Processing; Transcription; Transcription factors [BR:ko03000] Genetic Information Processing; Replication and Repair; Chromosome [BR:ko03036] Environmental Information Processing; Signal Transduction; Wnt signaling pathway [PATH:ko04310] Environmental Information Processing; Signal Transduction; Notch signaling pathway [PATH:ko04330] Environmental Information Processing; Signa…
anopheles.maculatus_GLEAN_10016017	Metabolism; Nucleotide Metabolism; Purine metabolism [PATH:ko00230]
anopheles.maculatus_GLEAN_10000308	Unclassified; Poorly Characterized; General function prediction only
anopheles.maculatus_GLEAN_10014250	Environmental Information Processing; Signaling Molecules and Interaction; Cell adhesion molecules (CAMs) [BR:ko04515]
anopheles.maculatus_GLEAN_10023694	Metabolism; Glycan Biosynthesis and Metabolism; Glycosyltransferases [BR:ko01003] Metabolism; Glycan Biosynthesis and Metabolism; N-Glycan biosynthesis [PATH:ko00510] Metabolism; Glycan Biosynthesis and Metabolism; Various types of N-glycan biosynthesis [PATH:ko00513]
anopheles.maculatus_GLEAN_10002768	Human Diseases; Neurodegenerative Diseases; Amyotrophic lateral sclerosis (ALS) [PATH:ko05014]
anopheles.maculatus_GLEAN_10006593	Environmental Information Processing; Signaling Molecules and Interaction; Cell adhesion molecules (CAMs) [PATH:ko04514] Environmental Information Processing; Signaling Molecules and Interaction; Cell adhesion molecules (CAMs) [BR:ko04515]
anopheles.maculatus_GLEAN_10012592	Metabolism; Metabolism of Cofactors and Vitamins; One carbon pool by folate [PATH:ko00670]
anopheles.maculatus_GLEAN_10016281	Human Diseases; Infectious Diseases; Amoebiasis [PATH:ko05146]
anopheles.maculatus_GLEAN_10001471	Metabolism; Enzyme Families; Protein kinases [BR:ko01001] Cellular Processes; Cell Motility; Regulation of actin cytoskeleton [PATH:ko04810] Organismal Systems; Immune System; Fc gamma R-mediated phagocytosis [PATH:ko04666] Organismal Systems; Development; Axon guidance [PATH:ko04360]
anopheles.maculatus_GLEAN_10027410	Genetic Information Processing; Transcription; Transcription factors [BR:ko03000] Organismal Systems; Environmental Adaptation; Circadian rhythm - fly [PATH:ko04711]
anopheles.maculatus_GLEAN_10004137	Unclassified; Cellular Processes and Signaling; Signal transduction mechanisms
anopheles.maculatus_GLEAN_10016574	Metabolism; Enzyme Families; Protein kinases [BR:ko01001] Environmental Information Processing; Signal Transduction; MAPK signaling pathway [PATH:ko04010] Environmental Information Processing; Signal Transduction; MAPK signaling pathway - yeast [PATH:ko04011] Environmental Information Processing; Signal Transduction; ErbB signaling pathway [PATH:ko04012] Cellular Processes; Cell Motility; Regulat…
anopheles.maculatus_GLEAN_10010736	Metabolism; Enzyme Families; Protein kinases [BR:ko01001]
anopheles.maculatus_GLEAN_10007372	Genetic Information Processing; Folding, Sorting and Degradation; Ubiquitin mediated proteolysis [PATH:ko04120] Genetic Information Processing; Folding, Sorting and Degradation; Ubiquitin system [BR:ko04121] Genetic Information Processing; Replication and Repair; Chromosome [BR:ko03036] Cellular Processes; Cell Growth and Death; Cell cycle [PATH:ko04110] Cellular Processes; Cell Growth and Death;…
anopheles.maculatus_GLEAN_10011560	Genetic Information Processing; Transcription; Transcription factors [BR:ko03000] Genetic Information Processing; Replication and Repair; Chromosome [BR:ko03036]
anopheles.maculatus_GLEAN_10007702	Metabolism; Enzyme Families; Peptidases [BR:ko01002]
anopheles.maculatus_GLEAN_10026793	Genetic Information Processing; Transcription; Spliceosome [PATH:ko03040] Genetic Information Processing; Transcription; Spliceosome [BR:ko03041]
anopheles.maculatus_GLEAN_10028201	Genetic Information Processing; Translation; RNA transport [PATH:ko03013] Genetic Information Processing; Translation; mRNA surveillance pathway [PATH:ko03015]
anopheles.maculatus_GLEAN_10019406	Genetic Information Processing; Translation; RNA transport [PATH:ko03013] Genetic Information Processing; Translation; mRNA surveillance pathway [PATH:ko03015]
anopheles.maculatus_GLEAN_10014223	Metabolism; Amino Acid Metabolism; Amino acid related enzymes [BR:ko01007] Genetic Information Processing; Translation; Aminoacyl-tRNA biosynthesis [PATH:ko00970]
anopheles.maculatus_GLEAN_10027929	Genetic Information Processing; Replication and Repair; Chromosome [BR:ko03036]
anopheles.maculatus_GLEAN_10016949	Metabolism; Nucleotide Metabolism; Purine metabolism [PATH:ko00230]
anopheles.maculatus_GLEAN_10017505	Environmental Information Processing; Signaling Molecules and Interaction; ECM-receptor interaction [PATH:ko04512] Environmental Information Processing; Signaling Molecules and Interaction; CAM ligands [BR:ko04516] Cellular Processes; Cell Communication; Focal adhesion [PATH:ko04510] Organismal Systems; Digestive System; Protein digestion and absorption [PATH:ko04974] Human Diseases; Infectious D…
anopheles.maculatus_GLEAN_10016481	Genetic Information Processing; Replication and Repair; DNA replication proteins [BR:ko03032]
anopheles.maculatus_GLEAN_10011616	Genetic Information Processing; Transcription; Transcription factors [BR:ko03000]
anopheles.maculatus_GLEAN_10016855	Metabolism; Enzyme Families; Peptidases [BR:ko01002]
anopheles.maculatus_GLEAN_10024562	Genetic Information Processing; Transcription; Transcription factors [BR:ko03000] Organismal Systems; Endocrine System; Melanogenesis [PATH:ko04916] Organismal Systems; Excretory System; Vasopressin-regulated water reabsorption [PATH:ko04962] Human Diseases; Cancers; Prostate cancer [PATH:ko05215] Human Diseases; Neurodegenerative Diseases; Huntington's disease [PATH:ko05016]
anopheles.maculatus_GLEAN_10013200	Environmental Information Processing; Signaling Molecules and Interaction; G protein-coupled receptors [BR:ko04030] Environmental Information Processing; Signaling Molecules and Interaction; Neuroactive ligand-receptor interaction [PATH:ko04080] Organismal Systems; Nervous System; Long-term depression [PATH:ko04730]
anopheles.maculatus_GLEAN_10013846	Genetic Information Processing; Replication and Repair; Chromosome [BR:ko03036]
anopheles.maculatus_GLEAN_10005176	Metabolism; Enzyme Families; Peptidases [BR:ko01002]
anopheles.maculatus_GLEAN_10008846	Genetic Information Processing; Translation; Ribosome biogenesis in eukaryotes [PATH:ko03008]
anopheles.maculatus_GLEAN_10000536	Metabolism; Enzyme Families; Peptidases [BR:ko01002] Genetic Information Processing; Folding, Sorting and Degradation; Ubiquitin system [BR:ko04121]
anopheles.maculatus_GLEAN_10013583	Environmental Information Processing; Signaling Molecules and Interaction; Ion channels [BR:ko04040] Organismal Systems; Digestive System; Bile secretion [PATH:ko04976]
anopheles.maculatus_GLEAN_10018837	Metabolism; Lipid Metabolism; Glycerophospholipid metabolism [PATH:ko00564]
anopheles.maculatus_GLEAN_10022117	Genetic Information Processing; Replication and Repair; DNA replication [PATH:ko03030] Genetic Information Processing; Replication and Repair; DNA replication proteins [BR:ko03032]
anopheles.maculatus_GLEAN_10015270	Environmental Information Processing; Signal Transduction; MAPK signaling pathway [PATH:ko04010] Environmental Information Processing; Signaling Molecules and Interaction; Ion channels [BR:ko04040]
anopheles.maculatus_GLEAN_10015903	Environmental Information Processing; Signal Transduction; MAPK signaling pathway [PATH:ko04010] Environmental Information Processing; Signaling Molecules and Interaction; Ion channels [BR:ko04040]
anopheles.maculatus_GLEAN_10006642	Genetic Information Processing; Translation; Ribosome [PATH:ko03010] Genetic Information Processing; Translation; Ribosome [BR:ko03011]
anopheles.maculatus_GLEAN_10006442	Cellular Processes; Cell Motility; Cytoskeleton proteins [BR:ko04812] Human Diseases; Neurodegenerative Diseases; Huntington's disease [PATH:ko05016]
anopheles.maculatus_GLEAN_10011354	Genetic Information Processing; Replication and Repair; Chromosome [BR:ko03036]
anopheles.maculatus_GLEAN_10026255	Genetic Information Processing; Transcription; Transcription factors [BR:ko03000] Genetic Information Processing; Replication and Repair; Chromosome [BR:ko03036]
anopheles.maculatus_GLEAN_10000845	Genetic Information Processing; Replication and Repair; Chromosome [BR:ko03036]
anopheles.maculatus_GLEAN_10002996	Genetic Information Processing; Folding, Sorting and Degradation; Ubiquitin mediated proteolysis [PATH:ko04120] Genetic Information Processing; Folding, Sorting and Degradation; Ubiquitin system [BR:ko04121] Cellular Processes; Transport and Catabolism; Endocytosis [PATH:ko04144]
anopheles.maculatus_GLEAN_10008480	Metabolism; Glycan Biosynthesis and Metabolism; Glycosyltransferases [BR:ko01003] Metabolism; Glycan Biosynthesis and Metabolism; N-Glycan biosynthesis [PATH:ko00510] Metabolism; Glycan Biosynthesis and Metabolism; Various types of N-glycan biosynthesis [PATH:ko00513]
anopheles.maculatus_GLEAN_10019970	Genetic Information Processing; Folding, Sorting and Degradation; RNA degradation [PATH:ko03018]
anopheles.maculatus_GLEAN_10027964	Metabolism; Metabolism of Other Amino Acids; Glutathione metabolism [PATH:ko00480]
anopheles.maculatus_GLEAN_10001958	Metabolism; Enzyme Families; Protein kinases [BR:ko01001]
anopheles.maculatus_GLEAN_10004858	Metabolism; Enzyme Families; Peptidases [BR:ko01002] Genetic Information Processing; Folding, Sorting and Degradation; Ubiquitin system [BR:ko04121]
anopheles.maculatus_GLEAN_10013286	Metabolism; Carbohydrate Metabolism; Inositol phosphate metabolism [PATH:ko00562] Metabolism; Biosynthesis of Other Secondary Metabolites; Streptomycin biosynthesis [PATH:ko00521]
anopheles.maculatus_GLEAN_10026091	Organismal Systems; Development; Dorso-ventral axis formation [PATH:ko04320]
anopheles.maculatus_GLEAN_10023734	Genetic Information Processing; Transcription; Spliceosome [PATH:ko03040] Genetic Information Processing; Transcription; Spliceosome [BR:ko03041]
anopheles.maculatus_GLEAN_10003591	Genetic Information Processing; Transcription; Spliceosome [BR:ko03041]
anopheles.maculatus_GLEAN_10005096	Genetic Information Processing; Transcription; Transcription factors [BR:ko03000] Genetic Information Processing; Replication and Repair; Chromosome [BR:ko03036]
anopheles.maculatus_GLEAN_10016930	Environmental Information Processing; Signaling Molecules and Interaction; G protein-coupled receptors [BR:ko04030]
anopheles.maculatus_GLEAN_10018105	Genetic Information Processing; Transcription; Spliceosome [BR:ko03041]
anopheles.maculatus_GLEAN_10018093	Genetic Information Processing; Transcription; Spliceosome [BR:ko03041]
anopheles.maculatus_GLEAN_10022384	Environmental Information Processing; Signaling Molecules and Interaction; G protein-coupled receptors [BR:ko04030]
anopheles.maculatus_GLEAN_10021099	Environmental Information Processing; Signaling Molecules and Interaction; Cell adhesion molecules (CAMs) [BR:ko04515] Environmental Information Processing; Signaling Molecules and Interaction; Cellular antigens [BR:ko04090] Cellular Processes; Transport and Catabolism; Lysosome [PATH:ko04142]
anopheles.maculatus_GLEAN_10009729	Metabolism; Enzyme Families; Protein kinases [BR:ko01001] Environmental Information Processing; Signal Transduction; Hedgehog signaling pathway [PATH:ko04340]
anopheles.maculatus_GLEAN_10017540	Metabolism; Metabolism of Terpenoids and Polyketides; Limonene and pinene degradation [PATH:ko00903] Metabolism; Biosynthesis of Other Secondary Metabolites; Stilbenoid, diarylheptanoid and gingerol biosynthesis [PATH:ko00945] Metabolism; Xenobiotics Biodegradation and Metabolism; Aminobenzoate degradation [PATH:ko00627] Metabolism; Xenobiotics Biodegradation and Metabolism; Bisphenol degradation…
anopheles.maculatus_GLEAN_10009282	Genetic Information Processing; Translation; RNA transport [PATH:ko03013]
anopheles.maculatus_GLEAN_10007111	Unclassified; Cellular Processes and Signaling; Signal transduction mechanisms
anopheles.maculatus_GLEAN_10012631	Genetic Information Processing; Transcription; Transcription factors [BR:ko03000]
anopheles.maculatus_GLEAN_10017491	K14353
anopheles.maculatus_GLEAN_10002695	Cellular Processes; Cell Motility; Regulation of actin cytoskeleton [PATH:ko04810]
anopheles.maculatus_GLEAN_10008460	Environmental Information Processing; Membrane Transport; Transporters [BR:ko02000] Environmental Information Processing; Membrane Transport; ABC transporters [PATH:ko02010]
anopheles.maculatus_GLEAN_10011685	Metabolism; Enzyme Families; Protein kinases [BR:ko01001]
anopheles.maculatus_GLEAN_10015022	Environmental Information Processing; Signaling Molecules and Interaction; G protein-coupled receptors [BR:ko04030]
anopheles.maculatus_GLEAN_10026385	Unclassified; Cellular Processes and Signaling; Signal transduction mechanisms
anopheles.maculatus_GLEAN_10024049	Environmental Information Processing; Signal Transduction; MAPK signaling pathway [PATH:ko04010] Environmental Information Processing; Signal Transduction; MAPK signaling pathway - fly [PATH:ko04013] Environmental Information Processing; Signal Transduction; ErbB signaling pathway [PATH:ko04012] Environmental Information Processing; Signal Transduction; Jak-STAT signaling pathway [PATH:ko04630] C…
anopheles.maculatus_GLEAN_10000351	Environmental Information Processing; Signaling Molecules and Interaction; G protein-coupled receptors [BR:ko04030] Environmental Information Processing; Signaling Molecules and Interaction; Neuroactive ligand-receptor interaction [PATH:ko04080] Cellular Processes; Transport and Catabolism; Endocytosis [PATH:ko04144] Cellular Processes; Cell Communication; Adherens junction [PATH:ko04520] Cellula…
anopheles.maculatus_GLEAN_10000920	Human Diseases; Neurodegenerative Diseases; Huntington's disease [PATH:ko05016]
anopheles.maculatus_GLEAN_10007198	Metabolism; Energy Metabolism; Nitrogen metabolism [PATH:ko00910]
anopheles.maculatus_GLEAN_10004322	Metabolism; Lipid Metabolism; Glycerolipid metabolism [PATH:ko00561] Metabolism; Lipid Metabolism; Glycerophospholipid metabolism [PATH:ko00564] Environmental Information Processing; Signal Transduction; Phosphatidylinositol signaling system [PATH:ko04070]
anopheles.maculatus_GLEAN_10019314	Genetic Information Processing; Replication and Repair; Chromosome [BR:ko03036]
anopheles.maculatus_GLEAN_10000765	Environmental Information Processing; Signaling Molecules and Interaction; G protein-coupled receptors [BR:ko04030] Environmental Information Processing; Signaling Molecules and Interaction; Neuroactive ligand-receptor interaction [PATH:ko04080] Cellular Processes; Transport and Catabolism; Endocytosis [PATH:ko04144] Cellular Processes; Cell Communication; Adherens junction [PATH:ko04520] Cellula…
anopheles.maculatus_GLEAN_10019347	Genetic Information Processing; Transcription; Spliceosome [BR:ko03041]
anopheles.maculatus_GLEAN_10025804	Environmental Information Processing; Signaling Molecules and Interaction; G protein-coupled receptors [BR:ko04030]
anopheles.maculatus_GLEAN_10009730	Metabolism; Enzyme Families; Protein kinases [BR:ko01001] Environmental Information Processing; Signal Transduction; Hedgehog signaling pathway [PATH:ko04340]
anopheles.maculatus_GLEAN_10027780	Genetic Information Processing; Folding, Sorting and Degradation; Ubiquitin system [BR:ko04121]
anopheles.maculatus_GLEAN_10001401	Genetic Information Processing; Replication and Repair; Chromosome [BR:ko03036]
anopheles.maculatus_GLEAN_10002239	Environmental Information Processing; Signal Transduction; Wnt signaling pathway [PATH:ko04310] Environmental Information Processing; Signal Transduction; Hedgehog signaling pathway [PATH:ko04340] Organismal Systems; Endocrine System; Melanogenesis [PATH:ko04916] Human Diseases; Cancers; Pathways in cancer [PATH:ko05200] Human Diseases; Cancers; Basal cell carcinoma [PATH:ko05217]
anopheles.maculatus_GLEAN_10007320	Genetic Information Processing; Transcription; Transcription factors [BR:ko03000]
anopheles.maculatus_GLEAN_10003228	Genetic Information Processing; Replication and Repair; Chromosome [BR:ko03036] Human Diseases; Neurodegenerative Diseases; Huntington's disease [PATH:ko05016]
anopheles.maculatus_GLEAN_10021583	Organismal Systems; Endocrine System; Insulin signaling pathway [PATH:ko04910] Organismal Systems; Endocrine System; Adipocytokine signaling pathway [PATH:ko04920] Organismal Systems; Excretory System; Aldosterone-regulated sodium reabsorption [PATH:ko04960] Organismal Systems; Nervous System; Neurotrophin signaling pathway [PATH:ko04722] Human Diseases; Metabolic Diseases; Type II diabetes melli…
anopheles.maculatus_GLEAN_10005248	Human Diseases; Cardiovascular Diseases; Hypertrophic cardiomyopathy (HCM) [PATH:ko05410] Human Diseases; Cardiovascular Diseases; Dilated cardiomyopathy (DCM) [PATH:ko05414]
anopheles.maculatus_GLEAN_10000641	Environmental Information Processing; Signal Transduction; TGF-beta signaling pathway [PATH:ko04350] Environmental Information Processing; Signaling Molecules and Interaction; ECM-receptor interaction [PATH:ko04512] Environmental Information Processing; Signaling Molecules and Interaction; CAM ligands [BR:ko04516] Cellular Processes; Transport and Catabolism; Phagosome [PATH:ko04145] Cellular Pro…
anopheles.maculatus_GLEAN_10007777	Genetic Information Processing; Transcription; Transcription factors [BR:ko03000]
anopheles.maculatus_GLEAN_10004922	Human Diseases; Neurodegenerative Diseases; Amyotrophic lateral sclerosis (ALS) [PATH:ko05014]
anopheles.maculatus_GLEAN_10001758	Metabolism; Amino Acid Metabolism; Glycine, serine and threonine metabolism [PATH:ko00260]
anopheles.maculatus_GLEAN_10018362	Genetic Information Processing; Translation; RNA transport [PATH:ko03013]
anopheles.maculatus_GLEAN_10004475	Cellular Processes; Transport and Catabolism; Endocytosis [PATH:ko04144]
anopheles.maculatus_GLEAN_10001266	Genetic Information Processing; Replication and Repair; Chromosome [BR:ko03036]
anopheles.maculatus_GLEAN_10006485	Genetic Information Processing; Translation; RNA transport [PATH:ko03013]
anopheles.maculatus_GLEAN_10008051	Genetic Information Processing; Replication and Repair; DNA replication [PATH:ko03030] Genetic Information Processing; Replication and Repair; DNA replication proteins [BR:ko03032]
anopheles.maculatus_GLEAN_10017508	Environmental Information Processing; Signaling Molecules and Interaction; ECM-receptor interaction [PATH:ko04512] Environmental Information Processing; Signaling Molecules and Interaction; CAM ligands [BR:ko04516] Cellular Processes; Cell Communication; Focal adhesion [PATH:ko04510] Organismal Systems; Digestive System; Protein digestion and absorption [PATH:ko04974] Human Diseases; Infectious D…
anopheles.maculatus_GLEAN_10000345	Metabolism; Lipid Metabolism; Glycerolipid metabolism [PATH:ko00561] Metabolism; Lipid Metabolism; Glycerophospholipid metabolism [PATH:ko00564] Environmental Information Processing; Signal Transduction; Phosphatidylinositol signaling system [PATH:ko04070]
anopheles.maculatus_GLEAN_10006046	Human Diseases; Infectious Diseases; Amoebiasis [PATH:ko05146]
anopheles.maculatus_GLEAN_10012112	Cellular Processes; Cell Communication; Adherens junction [PATH:ko04520]
anopheles.maculatus_GLEAN_10019815	Cellular Processes; Cell Motility; Cytoskeleton proteins [BR:ko04812] Organismal Systems; Circulatory System; Cardiac muscle contraction [PATH:ko04260] Human Diseases; Cancers; Pathways in cancer [PATH:ko05200] Human Diseases; Cancers; Thyroid cancer [PATH:ko05216] Human Diseases; Cardiovascular Diseases; Hypertrophic cardiomyopathy (HCM) [PATH:ko05410] Human Diseases; Cardiovascular Diseases; Di…
anopheles.maculatus_GLEAN_10014047	Organismal Systems; Digestive System; Vitamin digestion and absorption [PATH:ko04977]
anopheles.maculatus_GLEAN_10004369	Cellular Processes; Transport and Catabolism; Peroxisome [PATH:ko04146]
anopheles.maculatus_GLEAN_10000596	Genetic Information Processing; Transcription; Spliceosome [PATH:ko03040] Genetic Information Processing; Transcription; Spliceosome [BR:ko03041]
anopheles.maculatus_GLEAN_10000962	Metabolism; Carbohydrate Metabolism; Inositol phosphate metabolism [PATH:ko00562] Metabolism; Biosynthesis of Other Secondary Metabolites; Streptomycin biosynthesis [PATH:ko00521]
anopheles.maculatus_GLEAN_10013057	Metabolism; Amino Acid Metabolism; Glycine, serine and threonine metabolism [PATH:ko00260]
anopheles.maculatus_GLEAN_10010854	Genetic Information Processing; Transcription; Transcription factors [BR:ko03000]
anopheles.maculatus_GLEAN_10001406	Genetic Information Processing; Transcription; Transcription factors [BR:ko03000] Environmental Information Processing; Signaling Molecules and Interaction; Nuclear receptors [BR:ko03310]
anopheles.maculatus_GLEAN_10000637	Organismal Systems; Development; Dorso-ventral axis formation [PATH:ko04320]
anopheles.maculatus_GLEAN_10000778	Metabolism; Enzyme Families; Peptidases [BR:ko01002] Genetic Information Processing; Folding, Sorting and Degradation; Ubiquitin system [BR:ko04121]
anopheles.maculatus_GLEAN_10017212	Environmental Information Processing; Signaling Molecules and Interaction; Cell adhesion molecules (CAMs) [BR:ko04515] Environmental Information Processing; Signaling Molecules and Interaction; Cellular antigens [BR:ko04090] Cellular Processes; Transport and Catabolism; Lysosome [PATH:ko04142]
anopheles.maculatus_GLEAN_10003676	Genetic Information Processing; Folding, Sorting and Degradation; Ubiquitin system [BR:ko04121]
anopheles.maculatus_GLEAN_10000988	Genetic Information Processing; Replication and Repair; Chromosome [BR:ko03036]
anopheles.maculatus_GLEAN_10001335	Environmental Information Processing; Signal Transduction; MAPK signaling pathway [PATH:ko04010] Environmental Information Processing; Signaling Molecules and Interaction; Ion channels [BR:ko04040]
anopheles.maculatus_GLEAN_10023342	Environmental Information Processing; Signaling Molecules and Interaction; Cell adhesion molecules (CAMs) [BR:ko04515] Organismal Systems; Development; Axon guidance [PATH:ko04360]
anopheles.maculatus_GLEAN_10022007	Metabolism; Metabolism of Cofactors and Vitamins; Folate biosynthesis [PATH:ko00790]
anopheles.maculatus_GLEAN_10003325	Environmental Information Processing; Signaling Molecules and Interaction; G protein-coupled receptors [BR:ko04030]
anopheles.maculatus_GLEAN_10011314	Metabolism; Lipid Metabolism; Glycerolipid metabolism [PATH:ko00561] Metabolism; Lipid Metabolism; Glycerophospholipid metabolism [PATH:ko00564] Environmental Information Processing; Signal Transduction; Phosphatidylinositol signaling system [PATH:ko04070]
anopheles.maculatus_GLEAN_10001411	Environmental Information Processing; Signal Transduction; MAPK signaling pathway [PATH:ko04010] Environmental Information Processing; Signaling Molecules and Interaction; Ion channels [BR:ko04040]
anopheles.maculatus_GLEAN_10014442	Metabolism; Enzyme Families; Peptidases [BR:ko01002] Genetic Information Processing; Folding, Sorting and Degradation; Chaperones and folding catalysts [BR:ko03110] Genetic Information Processing; Folding, Sorting and Degradation; Protein processing in endoplasmic reticulum [PATH:ko04141]
anopheles.maculatus_GLEAN_10007558	Metabolism; Metabolism of Other Amino Acids; Selenocompound metabolism [PATH:ko00450]
anopheles.maculatus_GLEAN_10023589	Metabolism; Amino Acid Metabolism; Valine, leucine and isoleucine biosynthesis [PATH:ko00290] Metabolism; Amino Acid Metabolism; Amino acid related enzymes [BR:ko01007] Genetic Information Processing; Translation; Aminoacyl-tRNA biosynthesis [PATH:ko00970]
anopheles.maculatus_GLEAN_10002173	Genetic Information Processing; Replication and Repair; Chromosome [BR:ko03036]
anopheles.maculatus_GLEAN_10024351	Metabolism; Lipid Metabolism; Fatty acid biosynthesis [PATH:ko00061] Metabolism; Lipid Metabolism; Lipid biosynthesis proteins [BR:ko01004] Organismal Systems; Endocrine System; Insulin signaling pathway [PATH:ko04910]
anopheles.maculatus_GLEAN_10016060	Unclassified; Metabolism; Others
anopheles.maculatus_GLEAN_10006561	Metabolism; Glycan Biosynthesis and Metabolism; Glycosyltransferases [BR:ko01003] Metabolism; Glycan Biosynthesis and Metabolism; Glycosaminoglycan biosynthesis - keratan sulfate [PATH:ko00533] Metabolism; Glycan Biosynthesis and Metabolism; Glycosphingolipid biosynthesis - lacto and neolacto series [PATH:ko00601]
anopheles.maculatus_GLEAN_10017145	Environmental Information Processing; Signaling Molecules and Interaction; Ion channels [BR:ko04040]
anopheles.maculatus_GLEAN_10002048	Genetic Information Processing; Transcription; Spliceosome [BR:ko03041]
anopheles.maculatus_GLEAN_10024253	Metabolism; Carbohydrate Metabolism; Inositol phosphate metabolism [PATH:ko00562] Environmental Information Processing; Signal Transduction; Phosphatidylinositol signaling system [PATH:ko04070]
anopheles.maculatus_GLEAN_10019015	Genetic Information Processing; Translation; RNA transport [PATH:ko03013]
anopheles.maculatus_GLEAN_10021580	Organismal Systems; Endocrine System; Insulin signaling pathway [PATH:ko04910] Organismal Systems; Endocrine System; Adipocytokine signaling pathway [PATH:ko04920] Organismal Systems; Excretory System; Aldosterone-regulated sodium reabsorption [PATH:ko04960] Organismal Systems; Nervous System; Neurotrophin signaling pathway [PATH:ko04722] Human Diseases; Metabolic Diseases; Type II diabetes melli…
anopheles.maculatus_GLEAN_10014677	Cellular Processes; Cell Communication; Focal adhesion [PATH:ko04510] Organismal Systems; Endocrine System; Insulin signaling pathway [PATH:ko04910] Organismal Systems; Nervous System; Neurotrophin signaling pathway [PATH:ko04722] Human Diseases; Cancers; Renal cell carcinoma [PATH:ko05211]
anopheles.maculatus_GLEAN_10000675	Environmental Information Processing; Signal Transduction; Wnt signaling pathway [PATH:ko04310] Environmental Information Processing; Signal Transduction; Notch signaling pathway [PATH:ko04330] Human Diseases; Cancers; Pathways in cancer [PATH:ko05200] Human Diseases; Cancers; Chronic myeloid leukemia [PATH:ko05220]
anopheles.maculatus_GLEAN_10000298	Genetic Information Processing; Translation; Ribosome biogenesis in eukaryotes [PATH:ko03008]
anopheles.maculatus_GLEAN_10020112	Genetic Information Processing; Folding, Sorting and Degradation; Ubiquitin system [BR:ko04121]
anopheles.maculatus_GLEAN_10023601	Genetic Information Processing; Transcription; Transcription factors [BR:ko03000]
anopheles.maculatus_GLEAN_10000564	Environmental Information Processing; Signal Transduction; Wnt signaling pathway [PATH:ko04310] Environmental Information Processing; Signal Transduction; Notch signaling pathway [PATH:ko04330] Human Diseases; Cancers; Pathways in cancer [PATH:ko05200] Human Diseases; Cancers; Chronic myeloid leukemia [PATH:ko05220]
anopheles.maculatus_GLEAN_10019240	Organismal Systems; Endocrine System; Insulin signaling pathway [PATH:ko04910] Organismal Systems; Endocrine System; Adipocytokine signaling pathway [PATH:ko04920] Organismal Systems; Excretory System; Aldosterone-regulated sodium reabsorption [PATH:ko04960] Organismal Systems; Nervous System; Neurotrophin signaling pathway [PATH:ko04722] Human Diseases; Metabolic Diseases; Type II diabetes melli…
anopheles.maculatus_GLEAN_10012001	Genetic Information Processing; Transcription; Transcription factors [BR:ko03000] Genetic Information Processing; Replication and Repair; Chromosome [BR:ko03036]
anopheles.maculatus_GLEAN_10003536	Metabolism; Lipid Metabolism; Steroid hormone biosynthesis [PATH:ko00140] Metabolism; Lipid Metabolism; Linoleic acid metabolism [PATH:ko00591] Metabolism; Metabolism of Cofactors and Vitamins; Retinol metabolism [PATH:ko00830] Metabolism; Xenobiotics Biodegradation and Metabolism; Aminobenzoate degradation [PATH:ko00627] Metabolism; Xenobiotics Biodegradation and Metabolism; Metabolism of xenobi…
anopheles.maculatus_GLEAN_10018232	Genetic Information Processing; Transcription; Transcription factors [BR:ko03000]
anopheles.maculatus_GLEAN_10007272	Unclassified; Cellular Processes and Signaling; Signal transduction mechanisms
anopheles.maculatus_GLEAN_10024259	Environmental Information Processing; Signaling Molecules and Interaction; G protein-coupled receptors [BR:ko04030]
anopheles.maculatus_GLEAN_10026089	Organismal Systems; Development; Dorso-ventral axis formation [PATH:ko04320]
anopheles.maculatus_GLEAN_10008344	Metabolism; Metabolism of Other Amino Acids; Selenocompound metabolism [PATH:ko00450]
anopheles.maculatus_GLEAN_10020939	Metabolism; Lipid Metabolism; Fatty acid metabolism [PATH:ko00071] Metabolism; Lipid Metabolism; Lipid biosynthesis proteins [BR:ko01004] Cellular Processes; Transport and Catabolism; Peroxisome [PATH:ko04146] Organismal Systems; Endocrine System; Adipocytokine signaling pathway [PATH:ko04920] Organismal Systems; Endocrine System; PPAR signaling pathway [PATH:ko03320]
anopheles.maculatus_GLEAN_10019853	Environmental Information Processing; Signaling Molecules and Interaction; G protein-coupled receptors [BR:ko04030] Environmental Information Processing; Signaling Molecules and Interaction; Neuroactive ligand-receptor interaction [PATH:ko04080] Cellular Processes; Cell Communication; Gap junction [PATH:ko04540]
anopheles.maculatus_GLEAN_10014203	Metabolism; Enzyme Families; Protein kinases [BR:ko01001] Genetic Information Processing; Replication and Repair; Chromosome [BR:ko03036] Environmental Information Processing; Signal Transduction; MAPK signaling pathway [PATH:ko04010] Environmental Information Processing; Signal Transduction; MAPK signaling pathway - fly [PATH:ko04013] Environmental Information Processing; Signal Transduction; Er…
anopheles.maculatus_GLEAN_10027294	Metabolism; Enzyme Families; Peptidases [BR:ko01002] Genetic Information Processing; Folding, Sorting and Degradation; Ubiquitin system [BR:ko04121]
anopheles.maculatus_GLEAN_10005396	Metabolism; Enzyme Families; Protein kinases [BR:ko01001] Environmental Information Processing; Signal Transduction; Wnt signaling pathway [PATH:ko04310] Environmental Information Processing; Signal Transduction; TGF-beta signaling pathway [PATH:ko04350] Cellular Processes; Cell Motility; Regulation of actin cytoskeleton [PATH:ko04810] Cellular Processes; Cell Communication; Focal adhesion [PATH:…
anopheles.maculatus_GLEAN_10024216	Genetic Information Processing; Replication and Repair; Chromosome [BR:ko03036]
anopheles.maculatus_GLEAN_10019185	Metabolism; Carbohydrate Metabolism; Amino sugar and nucleotide sugar metabolism [PATH:ko00520]
anopheles.maculatus_GLEAN_10012336	Genetic Information Processing; Transcription; Spliceosome [BR:ko03041]
anopheles.maculatus_GLEAN_10001512	Environmental Information Processing; Signaling Molecules and Interaction; Ion channels [BR:ko04040]
anopheles.maculatus_GLEAN_10025520	Environmental Information Processing; Signaling Molecules and Interaction; ECM-receptor interaction [PATH:ko04512] Human Diseases; Cardiovascular Diseases; Hypertrophic cardiomyopathy (HCM) [PATH:ko05410] Human Diseases; Cardiovascular Diseases; Arrhythmogenic right ventricular cardiomyopathy (ARVC) [PATH:ko05412] Human Diseases; Cardiovascular Diseases; Dilated cardiomyopathy (DCM) [PATH:ko05414…
anopheles.maculatus_GLEAN_10026985	Cellular Processes; Cell Motility; Cytoskeleton proteins [BR:ko04812]
anopheles.maculatus_GLEAN_10010662	Metabolism; Enzyme Families; Peptidases [BR:ko01002]
anopheles.maculatus_GLEAN_10021808	Genetic Information Processing; Transcription; Transcription factors [BR:ko03000]
anopheles.maculatus_GLEAN_10023933	Metabolism; Enzyme Families; Protein kinases [BR:ko01001] Genetic Information Processing; Replication and Repair; Chromosome [BR:ko03036] Environmental Information Processing; Signal Transduction; MAPK signaling pathway [PATH:ko04010] Environmental Information Processing; Signal Transduction; MAPK signaling pathway - fly [PATH:ko04013] Environmental Information Processing; Signal Transduction; Er…
anopheles.maculatus_GLEAN_10013512	Genetic Information Processing; Transcription; Spliceosome [BR:ko03041]
anopheles.maculatus_GLEAN_10022482	Metabolism; Nucleotide Metabolism; Purine metabolism [PATH:ko00230]
anopheles.maculatus_GLEAN_10001998	Cellular Processes; Cell Motility; Cytoskeleton proteins [BR:ko04812]
anopheles.maculatus_GLEAN_10007457	Genetic Information Processing; Translation; RNA transport [PATH:ko03013]
anopheles.maculatus_GLEAN_10026816	Genetic Information Processing; Transcription; Spliceosome [BR:ko03041] Genetic Information Processing; Translation; RNA transport [PATH:ko03013] Genetic Information Processing; Translation; mRNA surveillance pathway [PATH:ko03015] Genetic Information Processing; Folding, Sorting and Degradation; RNA degradation [PATH:ko03018]
anopheles.maculatus_GLEAN_10020087	Genetic Information Processing; Folding, Sorting and Degradation; Proteasome [PATH:ko03050] Genetic Information Processing; Folding, Sorting and Degradation; Proteasome [BR:ko03051]
anopheles.maculatus_GLEAN_10018323	Genetic Information Processing; Folding, Sorting and Degradation; Ubiquitin system [BR:ko04121]
anopheles.maculatus_GLEAN_10015475	Metabolism; Enzyme Families; Peptidases [BR:ko01002]
anopheles.maculatus_GLEAN_10025062	Genetic Information Processing; Replication and Repair; Chromosome [BR:ko03036]
anopheles.maculatus_GLEAN_10002213	Organismal Systems; Digestive System; Vitamin digestion and absorption [PATH:ko04977]
anopheles.maculatus_GLEAN_10000577	Genetic Information Processing; Translation; Ribosome biogenesis in eukaryotes [PATH:ko03008]
anopheles.maculatus_GLEAN_10001301	Metabolism; Lipid Metabolism; Glycerolipid metabolism [PATH:ko00561] Metabolism; Lipid Metabolism; Glycerophospholipid metabolism [PATH:ko00564] Environmental Information Processing; Signal Transduction; Phosphatidylinositol signaling system [PATH:ko04070]
anopheles.maculatus_GLEAN_10013138	Genetic Information Processing; Transcription; Transcription factors [BR:ko03000]
anopheles.maculatus_GLEAN_10025120	Environmental Information Processing; Signaling Molecules and Interaction; G protein-coupled receptors [BR:ko04030]
anopheles.maculatus_GLEAN_10001515	Unclassified; Metabolism; Others
anopheles.maculatus_GLEAN_10003916	Genetic Information Processing; Transcription; Spliceosome [PATH:ko03040] Genetic Information Processing; Transcription; Spliceosome [BR:ko03041]
anopheles.maculatus_GLEAN_10003526	Metabolism; Amino Acid Metabolism; Amino acid related enzymes [BR:ko01007] Genetic Information Processing; Translation; Aminoacyl-tRNA biosynthesis [PATH:ko00970]
anopheles.maculatus_GLEAN_10008162	Genetic Information Processing; Translation; Ribosome [PATH:ko03010] Genetic Information Processing; Translation; Ribosome [BR:ko03011]
anopheles.maculatus_GLEAN_10026364	Metabolism; Nucleotide Metabolism; Purine metabolism [PATH:ko00230]
anopheles.maculatus_GLEAN_10004760	Environmental Information Processing; Signal Transduction; MAPK signaling pathway [PATH:ko04010] Environmental Information Processing; Signal Transduction; Wnt signaling pathway [PATH:ko04310] Environmental Information Processing; Signal Transduction; VEGF signaling pathway [PATH:ko04370] Environmental Information Processing; Signaling Molecules and Interaction; GTP-binding proteins [BR:ko04031] …
anopheles.maculatus_GLEAN_10009304	Metabolism; Metabolism of Other Amino Acids; Glutathione metabolism [PATH:ko00480]
anopheles.maculatus_GLEAN_10002179	Genetic Information Processing; Folding, Sorting and Degradation; Ubiquitin system [BR:ko04121]
anopheles.maculatus_GLEAN_10013486	Genetic Information Processing; Replication and Repair; Chromosome [BR:ko03036]
anopheles.maculatus_GLEAN_10026617	Environmental Information Processing; Signal Transduction; MAPK signaling pathway - fly [PATH:ko04013] Environmental Information Processing; Signal Transduction; Jak-STAT signaling pathway [PATH:ko04630] Organismal Systems; Immune System; Natural killer cell mediated cytotoxicity [PATH:ko04650] Organismal Systems; Immune System; Leukocyte transendothelial migration [PATH:ko04670] Organismal Syste…
anopheles.maculatus_GLEAN_10008763	Environmental Information Processing; Signaling Molecules and Interaction; Cell adhesion molecules (CAMs) [BR:ko04515]
anopheles.maculatus_GLEAN_10000853	Metabolism; Lipid Metabolism; Glycerophospholipid metabolism [PATH:ko00564]
anopheles.maculatus_GLEAN_10003849	Metabolism; Energy Metabolism; Oxidative phosphorylation [PATH:ko00190] Cellular Processes; Transport and Catabolism; Phagosome [PATH:ko04145] Cellular Processes; Transport and Catabolism; Lysosome [PATH:ko04142] Organismal Systems; Excretory System; Collecting duct acid secretion [PATH:ko04966] Human Diseases; Immune System Diseases; Rheumatoid arthritis [PATH:ko05323] Human Diseases; Infectious…
anopheles.maculatus_GLEAN_10016449	Unclassified; Genetic Information Processing; Translation proteins
anopheles.maculatus_GLEAN_10004321	Metabolism; Lipid Metabolism; Glycerolipid metabolism [PATH:ko00561] Metabolism; Lipid Metabolism; Glycerophospholipid metabolism [PATH:ko00564] Environmental Information Processing; Signal Transduction; Phosphatidylinositol signaling system [PATH:ko04070]
anopheles.maculatus_GLEAN_10023307	Genetic Information Processing; Transcription; Transcription factors [BR:ko03000]
anopheles.maculatus_GLEAN_10008793	Unclassified; Poorly Characterized; General function prediction only
anopheles.maculatus_GLEAN_10002423	Organismal Systems; Digestive System; Fat digestion and absorption [PATH:ko04975] Organismal Systems; Digestive System; Vitamin digestion and absorption [PATH:ko04977]
anopheles.maculatus_GLEAN_10006827	Genetic Information Processing; Replication and Repair; Chromosome [BR:ko03036]
anopheles.maculatus_GLEAN_10007999	Metabolism; Enzyme Families; Protein kinases [BR:ko01001]
anopheles.maculatus_GLEAN_10007430	Metabolism; Enzyme Families; Protein kinases [BR:ko01001]
anopheles.maculatus_GLEAN_10026967	Cellular Processes; Cell Motility; Cytoskeleton proteins [BR:ko04812]
anopheles.maculatus_GLEAN_10010402	Genetic Information Processing; Replication and Repair; DNA replication [PATH:ko03030] Genetic Information Processing; Replication and Repair; DNA replication proteins [BR:ko03032]
anopheles.maculatus_GLEAN_10001986	Metabolism; Lipid Metabolism; Glycerolipid metabolism [PATH:ko00561] Metabolism; Lipid Metabolism; Glycerophospholipid metabolism [PATH:ko00564] Environmental Information Processing; Signal Transduction; Phosphatidylinositol signaling system [PATH:ko04070]
anopheles.maculatus_GLEAN_10025140	Organismal Systems; Development; Axon guidance [PATH:ko04360]
anopheles.maculatus_GLEAN_10013129	Metabolism; Metabolism of Terpenoids and Polyketides; Limonene and pinene degradation [PATH:ko00903] Metabolism; Biosynthesis of Other Secondary Metabolites; Stilbenoid, diarylheptanoid and gingerol biosynthesis [PATH:ko00945] Metabolism; Xenobiotics Biodegradation and Metabolism; Aminobenzoate degradation [PATH:ko00627] Metabolism; Xenobiotics Biodegradation and Metabolism; Bisphenol degradation…
anopheles.maculatus_GLEAN_10027843	Genetic Information Processing; Folding, Sorting and Degradation; Ubiquitin system [BR:ko04121]
anopheles.maculatus_GLEAN_10026989	Environmental Information Processing; Signal Transduction; Hedgehog signaling pathway [PATH:ko04340] Human Diseases; Cancers; Pathways in cancer [PATH:ko05200] Human Diseases; Cancers; Basal cell carcinoma [PATH:ko05217]
anopheles.maculatus_GLEAN_10013715	Environmental Information Processing; Signal Transduction; MAPK signaling pathway [PATH:ko04010] Environmental Information Processing; Signal Transduction; Calcium signaling pathway [PATH:ko04020] Environmental Information Processing; Signaling Molecules and Interaction; Ion channels [BR:ko04040] Organismal Systems; Endocrine System; GnRH signaling pathway [PATH:ko04912] Organismal Systems; Circu…
anopheles.maculatus_GLEAN_10003586	Environmental Information Processing; Signaling Molecules and Interaction; G protein-coupled receptors [BR:ko04030]
anopheles.maculatus_GLEAN_10005885	Genetic Information Processing; Folding, Sorting and Degradation; Proteasome [PATH:ko03050] Genetic Information Processing; Folding, Sorting and Degradation; Proteasome [BR:ko03051]
anopheles.maculatus_GLEAN_10005801	Cellular Processes; Cell Communication; Tight junction [PATH:ko04530]
anopheles.maculatus_GLEAN_10010679	Unclassified; Metabolism; Others
anopheles.maculatus_GLEAN_10018002	Genetic Information Processing; Folding, Sorting and Degradation; RNA degradation [PATH:ko03018]
anopheles.maculatus_GLEAN_10012728	Organismal Systems; Endocrine System; Insulin signaling pathway [PATH:ko04910] Organismal Systems; Endocrine System; Adipocytokine signaling pathway [PATH:ko04920] Human Diseases; Neurodegenerative Diseases; Huntington's disease [PATH:ko05016]
anopheles.maculatus_GLEAN_10002473	Genetic Information Processing; Transcription; Transcription factors [BR:ko03000]
anopheles.maculatus_GLEAN_10024303	Environmental Information Processing; Signaling Molecules and Interaction; ECM-receptor interaction [PATH:ko04512] Environmental Information Processing; Signaling Molecules and Interaction; Cell adhesion molecules (CAMs) [PATH:ko04514] Environmental Information Processing; Signaling Molecules and Interaction; Cell adhesion molecules (CAMs) [BR:ko04515] Environmental Information Processing; Signal…
anopheles.maculatus_GLEAN_10014992	Environmental Information Processing; Signaling Molecules and Interaction; G protein-coupled receptors [BR:ko04030] Environmental Information Processing; Signaling Molecules and Interaction; Neuroactive ligand-receptor interaction [PATH:ko04080] Organismal Systems; Nervous System; Long-term depression [PATH:ko04730]
anopheles.maculatus_GLEAN_10002260	Genetic Information Processing; Transcription; Spliceosome [PATH:ko03040] Genetic Information Processing; Transcription; Spliceosome [BR:ko03041] Genetic Information Processing; Translation; RNA transport [PATH:ko03013] Genetic Information Processing; Translation; mRNA surveillance pathway [PATH:ko03015]
anopheles.maculatus_GLEAN_10001662	Environmental Information Processing; Signal Transduction; mTOR signaling pathway [PATH:ko04150] Cellular Processes; Cell Growth and Death; p53 signaling pathway [PATH:ko04115] Organismal Systems; Endocrine System; Insulin signaling pathway [PATH:ko04910]
anopheles.maculatus_GLEAN_10002451	Metabolism; Enzyme Families; Peptidases [BR:ko01002] Genetic Information Processing; Folding, Sorting and Degradation; Ubiquitin system [BR:ko04121]
anopheles.maculatus_GLEAN_10015515	Environmental Information Processing; Signaling Molecules and Interaction; Ion channels [BR:ko04040]
anopheles.maculatus_GLEAN_10005842	Environmental Information Processing; Signaling Molecules and Interaction; Ion channels [BR:ko04040] Organismal Systems; Digestive System; Mineral absorption [PATH:ko04978]
anopheles.maculatus_GLEAN_10011722	Genetic Information Processing; Folding, Sorting and Degradation; Ubiquitin system [BR:ko04121]
anopheles.maculatus_GLEAN_10010734	Cellular Processes; Cell Motility; Cytoskeleton proteins [BR:ko04812]
anopheles.maculatus_GLEAN_10013664	Genetic Information Processing; Transcription; Transcription factors [BR:ko03000]
anopheles.maculatus_GLEAN_10008880	Unclassified; Metabolism; Others
anopheles.maculatus_GLEAN_10010221	Metabolism; Enzyme Families; Protein kinases [BR:ko01001] Cellular Processes; Cell Communication; Tight junction [PATH:ko04530]
anopheles.maculatus_GLEAN_10006278	Genetic Information Processing; Transcription; Transcription factors [BR:ko03000]
anopheles.maculatus_GLEAN_10015439	Genetic Information Processing; Folding, Sorting and Degradation; Ubiquitin mediated proteolysis [PATH:ko04120] Genetic Information Processing; Folding, Sorting and Degradation; Ubiquitin system [BR:ko04121]
anopheles.maculatus_GLEAN_10003271	Organismal Systems; Development; Axon guidance [PATH:ko04360]
anopheles.maculatus_GLEAN_10008095	Metabolism; Metabolism of Terpenoids and Polyketides; Limonene and pinene degradation [PATH:ko00903] Metabolism; Biosynthesis of Other Secondary Metabolites; Stilbenoid, diarylheptanoid and gingerol biosynthesis [PATH:ko00945] Metabolism; Xenobiotics Biodegradation and Metabolism; Aminobenzoate degradation [PATH:ko00627] Metabolism; Xenobiotics Biodegradation and Metabolism; Bisphenol degradation…
anopheles.maculatus_GLEAN_10028176	Unclassified; Cellular Processes and Signaling; Signal transduction mechanisms
anopheles.maculatus_GLEAN_10003938	Metabolism; Nucleotide Metabolism; Purine metabolism [PATH:ko00230] Metabolism; Nucleotide Metabolism; Pyrimidine metabolism [PATH:ko00240] Genetic Information Processing; Transcription; RNA polymerase [PATH:ko03020] Organismal Systems; Immune System; Cytosolic DNA-sensing pathway [PATH:ko04623]
anopheles.maculatus_GLEAN_10004938	Genetic Information Processing; Transcription; Transcription factors [BR:ko03000] Genetic Information Processing; Replication and Repair; Chromosome [BR:ko03036] Environmental Information Processing; Signal Transduction; Wnt signaling pathway [PATH:ko04310] Environmental Information Processing; Signal Transduction; Notch signaling pathway [PATH:ko04330] Environmental Information Processing; Signa…
anopheles.maculatus_GLEAN_10000856	Environmental Information Processing; Signaling Molecules and Interaction; G protein-coupled receptors [BR:ko04030]
anopheles.maculatus_GLEAN_10014583	Genetic Information Processing; Transcription; Transcription factors [BR:ko03000] Environmental Information Processing; Signaling Molecules and Interaction; Nuclear receptors [BR:ko03310]
anopheles.maculatus_GLEAN_10022423	Metabolism; Amino Acid Metabolism; Amino acid related enzymes [BR:ko01007] Genetic Information Processing; Translation; Aminoacyl-tRNA biosynthesis [PATH:ko00970]
anopheles.maculatus_GLEAN_10003369	Genetic Information Processing; Transcription; Spliceosome [BR:ko03041]
anopheles.maculatus_GLEAN_10019606	Environmental Information Processing; Signaling Molecules and Interaction; Ion channels [BR:ko04040] Organismal Systems; Digestive System; Bile secretion [PATH:ko04976]
anopheles.maculatus_GLEAN_10019103	Environmental Information Processing; Membrane Transport; Transporters [BR:ko02000] Environmental Information Processing; Membrane Transport; ABC transporters [PATH:ko02010] Organismal Systems; Digestive System; Bile secretion [PATH:ko04976]
anopheles.maculatus_GLEAN_10011853	Genetic Information Processing; Transcription; Transcription factors [BR:ko03000]
anopheles.maculatus_GLEAN_10008813	Genetic Information Processing; Transcription; Transcription factors [BR:ko03000]
anopheles.maculatus_GLEAN_10026232	Genetic Information Processing; Replication and Repair; DNA repair and recombination proteins [BR:ko03400] Organismal Systems; Environmental Adaptation; Circadian rhythm - mammal [PATH:ko04710] Organismal Systems; Environmental Adaptation; Circadian rhythm - fly [PATH:ko04711]
anopheles.maculatus_GLEAN_10018118	Environmental Information Processing; Signal Transduction; MAPK signaling pathway [PATH:ko04010] Environmental Information Processing; Signal Transduction; Wnt signaling pathway [PATH:ko04310] Environmental Information Processing; Signal Transduction; VEGF signaling pathway [PATH:ko04370] Environmental Information Processing; Signaling Molecules and Interaction; GTP-binding proteins [BR:ko04031] …
anopheles.maculatus_GLEAN_10001503	Metabolism; Lipid Metabolism; Glycerolipid metabolism [PATH:ko00561] Metabolism; Lipid Metabolism; Glycerophospholipid metabolism [PATH:ko00564] Environmental Information Processing; Signal Transduction; Phosphatidylinositol signaling system [PATH:ko04070]
anopheles.maculatus_GLEAN_10008871	Environmental Information Processing; Signaling Molecules and Interaction; G protein-coupled receptors [BR:ko04030] Environmental Information Processing; Signaling Molecules and Interaction; Neuroactive ligand-receptor interaction [PATH:ko04080]
anopheles.maculatus_GLEAN_10020871	Metabolism; Enzyme Families; Peptidases [BR:ko01002]
anopheles.maculatus_GLEAN_10018637	Genetic Information Processing; Transcription; Transcription factors [BR:ko03000]
anopheles.maculatus_GLEAN_10020846	Environmental Information Processing; Signal Transduction; Notch signaling pathway [PATH:ko04330] Environmental Information Processing; Signaling Molecules and Interaction; Cellular antigens [BR:ko04090] Organismal Systems; Development; Dorso-ventral axis formation [PATH:ko04320]
anopheles.maculatus_GLEAN_10017299	Environmental Information Processing; Signal Transduction; MAPK signaling pathway [PATH:ko04010] Environmental Information Processing; Signaling Molecules and Interaction; Ion channels [BR:ko04040]
anopheles.maculatus_GLEAN_10007590	Cellular Processes; Cell Motility; Cytoskeleton proteins [BR:ko04812]
anopheles.maculatus_GLEAN_10007566	Metabolism; Enzyme Families; Protein kinases [BR:ko01001] Environmental Information Processing; Signaling Molecules and Interaction; Enzyme-linked receptors [BR:ko01020] Environmental Information Processing; Signaling Molecules and Interaction; Cytokine receptors [BR:ko04050]
anopheles.maculatus_GLEAN_10017051	Environmental Information Processing; Signal Transduction; Calcium signaling pathway [PATH:ko04020] Environmental Information Processing; Signal Transduction; Phosphatidylinositol signaling system [PATH:ko04070] Environmental Information Processing; Signaling Molecules and Interaction; Ion channels [BR:ko04040] Organismal Systems; Sensory System; Phototransduction - fly [PATH:ko04745]
anopheles.maculatus_GLEAN_10008186	Unclassified; Cellular Processes and Signaling; Signal transduction mechanisms
anopheles.maculatus_GLEAN_10026965	Cellular Processes; Cell Motility; Cytoskeleton proteins [BR:ko04812]
anopheles.maculatus_GLEAN_10025556	Environmental Information Processing; Signaling Molecules and Interaction; Glycan bindng proteins [BR:ko04091] Cellular Processes; Transport and Catabolism; Phagosome [PATH:ko04145]
anopheles.maculatus_GLEAN_10000964	Genetic Information Processing; Transcription; Transcription factors [BR:ko03000]
anopheles.maculatus_GLEAN_10013608	Environmental Information Processing; Signaling Molecules and Interaction; ECM-receptor interaction [PATH:ko04512] Environmental Information Processing; Signaling Molecules and Interaction; CAM ligands [BR:ko04516] Cellular Processes; Cell Communication; Focal adhesion [PATH:ko04510] Human Diseases; Cancers; Pathways in cancer [PATH:ko05200] Human Diseases; Cancers; Small cell lung cancer [PATH:k…
anopheles.maculatus_GLEAN_10020854	Metabolism; Carbohydrate Metabolism; Amino sugar and nucleotide sugar metabolism [PATH:ko00520]
anopheles.maculatus_GLEAN_10013081	Genetic Information Processing; Transcription; Transcription factors [BR:ko03000]
anopheles.maculatus_GLEAN_10008458	Environmental Information Processing; Membrane Transport; Transporters [BR:ko02000] Environmental Information Processing; Membrane Transport; ABC transporters [PATH:ko02010]
anopheles.maculatus_GLEAN_10012185	Environmental Information Processing; Signaling Molecules and Interaction; Cytokine receptors [BR:ko04050]
anopheles.maculatus_GLEAN_10007290	Environmental Information Processing; Signaling Molecules and Interaction; G protein-coupled receptors [BR:ko04030] Environmental Information Processing; Signaling Molecules and Interaction; Neuroactive ligand-receptor interaction [PATH:ko04080] Cellular Processes; Transport and Catabolism; Endocytosis [PATH:ko04144] Cellular Processes; Cell Communication; Adherens junction [PATH:ko04520] Cellula…
anopheles.maculatus_GLEAN_10018137	Genetic Information Processing; Transcription; Transcription factors [BR:ko03000]
anopheles.maculatus_GLEAN_10011267	Metabolism; Enzyme Families; Peptidases [BR:ko01002] Genetic Information Processing; Folding, Sorting and Degradation; Ubiquitin system [BR:ko04121]
anopheles.maculatus_GLEAN_10009603	Organismal Systems; Development; Dorso-ventral axis formation [PATH:ko04320]
anopheles.maculatus_GLEAN_10024333	Unclassified; Genetic Information Processing; Translation proteins
anopheles.maculatus_GLEAN_10020088	Cellular Processes; Cell Motility; Cytoskeleton proteins [BR:ko04812] Human Diseases; Neurodegenerative Diseases; Amyotrophic lateral sclerosis (ALS) [PATH:ko05014]
anopheles.maculatus_GLEAN_10011101	Genetic Information Processing; Replication and Repair; Chromosome [BR:ko03036]
anopheles.maculatus_GLEAN_10008421	Environmental Information Processing; Signaling Molecules and Interaction; ECM-receptor interaction [PATH:ko04512] Environmental Information Processing; Signaling Molecules and Interaction; CAM ligands [BR:ko04516] Cellular Processes; Cell Communication; Focal adhesion [PATH:ko04510] Human Diseases; Cancers; Pathways in cancer [PATH:ko05200] Human Diseases; Cancers; Small cell lung cancer [PATH:k…
anopheles.maculatus_GLEAN_10025263	Unclassified; Poorly Characterized; General function prediction only
anopheles.maculatus_GLEAN_10013215	Genetic Information Processing; Transcription; Transcription factors [BR:ko03000]
anopheles.maculatus_GLEAN_10013518	Genetic Information Processing; Transcription; Spliceosome [BR:ko03041]
anopheles.maculatus_GLEAN_10002835	Genetic Information Processing; Folding, Sorting and Degradation; Ubiquitin system [BR:ko04121]
anopheles.maculatus_GLEAN_10016059	Genetic Information Processing; Transcription; Transcription factors [BR:ko03000] Genetic Information Processing; Replication and Repair; Chromosome [BR:ko03036]
anopheles.maculatus_GLEAN_10004133	Human Diseases; Infectious Diseases; Pathogenic Escherichia coli infection [PATH:ko05130]
anopheles.maculatus_GLEAN_10022767	Metabolism; Nucleotide Metabolism; Purine metabolism [PATH:ko00230]
anopheles.maculatus_GLEAN_10026033	Metabolism; Enzyme Families; Peptidases [BR:ko01002] Genetic Information Processing; Folding, Sorting and Degradation; Ubiquitin system [BR:ko04121]
anopheles.maculatus_GLEAN_10004168	Genetic Information Processing; Folding, Sorting and Degradation; Ubiquitin system [BR:ko04121]
anopheles.maculatus_GLEAN_10008129	Genetic Information Processing; Translation; RNA transport [PATH:ko03013]
anopheles.maculatus_GLEAN_10013393	Metabolism; Lipid Metabolism; Biosynthesis of unsaturated fatty acids [PATH:ko01040] Metabolism; Lipid Metabolism; Lipid biosynthesis proteins [BR:ko01004] Organismal Systems; Endocrine System; PPAR signaling pathway [PATH:ko03320]
anopheles.maculatus_GLEAN_10003914	Genetic Information Processing; Transcription; Spliceosome [PATH:ko03040] Genetic Information Processing; Transcription; Spliceosome [BR:ko03041]
anopheles.maculatus_GLEAN_10025007	Metabolism; Glycan Biosynthesis and Metabolism; Proteoglycans [BR:ko00535] Environmental Information Processing; Signal Transduction; Wnt signaling pathway [PATH:ko04310]
anopheles.maculatus_GLEAN_10028200	Cellular Processes; Cell Motility; Cytoskeleton proteins [BR:ko04812] Human Diseases; Neurodegenerative Diseases; Amyotrophic lateral sclerosis (ALS) [PATH:ko05014]
anopheles.maculatus_GLEAN_10018969	Genetic Information Processing; Translation; RNA transport [PATH:ko03013] Genetic Information Processing; Translation; mRNA surveillance pathway [PATH:ko03015]
anopheles.maculatus_GLEAN_10028256	Genetic Information Processing; Replication and Repair; Chromosome [BR:ko03036]
anopheles.maculatus_GLEAN_10000246	Environmental Information Processing; Signal Transduction; TGF-beta signaling pathway [PATH:ko04350]
anopheles.maculatus_GLEAN_10002916	Genetic Information Processing; Transcription; Basal transcription factors [PATH:ko03022] Genetic Information Processing; Replication and Repair; Chromosome [BR:ko03036]
anopheles.maculatus_GLEAN_10019192	Environmental Information Processing; Signal Transduction; Notch signaling pathway [PATH:ko04330] Environmental Information Processing; Signaling Molecules and Interaction; Cellular antigens [BR:ko04090] Organismal Systems; Development; Dorso-ventral axis formation [PATH:ko04320]
anopheles.maculatus_GLEAN_10010355	Environmental Information Processing; Signaling Molecules and Interaction; Ion channels [BR:ko04040]
anopheles.maculatus_GLEAN_10001793	Environmental Information Processing; Signaling Molecules and Interaction; Cell adhesion molecules (CAMs) [PATH:ko04514] Environmental Information Processing; Signaling Molecules and Interaction; Cell adhesion molecules (CAMs) [BR:ko04515] Cellular Processes; Cell Communication; Adherens junction [PATH:ko04520] Organismal Systems; Endocrine System; Insulin signaling pathway [PATH:ko04910]
anopheles.maculatus_GLEAN_10006281	Genetic Information Processing; Transcription; Transcription factors [BR:ko03000]
anopheles.maculatus_GLEAN_10006743	Genetic Information Processing; Folding, Sorting and Degradation; Protein processing in endoplasmic reticulum [PATH:ko04141] Genetic Information Processing; Folding, Sorting and Degradation; Ubiquitin mediated proteolysis [PATH:ko04120] Genetic Information Processing; Folding, Sorting and Degradation; Ubiquitin system [BR:ko04121]
anopheles.maculatus_GLEAN_10004917	Genetic Information Processing; Transcription; Transcription factors [BR:ko03000]
anopheles.maculatus_GLEAN_10013885	Environmental Information Processing; Signal Transduction; Wnt signaling pathway [PATH:ko04310] Environmental Information Processing; Signal Transduction; Notch signaling pathway [PATH:ko04330]
anopheles.maculatus_GLEAN_10000293	Genetic Information Processing; Transcription; Spliceosome [PATH:ko03040] Genetic Information Processing; Transcription; Spliceosome [BR:ko03041]
anopheles.maculatus_GLEAN_10028223	Environmental Information Processing; Signaling Molecules and Interaction; G protein-coupled receptors [BR:ko04030]
anopheles.maculatus_GLEAN_10024218	Genetic Information Processing; Replication and Repair; Chromosome [BR:ko03036]
anopheles.maculatus_GLEAN_10013513	Genetic Information Processing; Transcription; Spliceosome [BR:ko03041]
anopheles.maculatus_GLEAN_10016190	Genetic Information Processing; Transcription; Transcription factors [BR:ko03000]
anopheles.maculatus_GLEAN_10027496	Environmental Information Processing; Signal Transduction; Wnt signaling pathway [PATH:ko04310] Environmental Information Processing; Signaling Molecules and Interaction; G protein-coupled receptors [BR:ko04030] Organismal Systems; Endocrine System; Melanogenesis [PATH:ko04916] Human Diseases; Cancers; Pathways in cancer [PATH:ko05200] Human Diseases; Cancers; Basal cell carcinoma [PATH:ko05217]
anopheles.maculatus_GLEAN_10005462	Metabolism; Nucleotide Metabolism; Purine metabolism [PATH:ko00230]
anopheles.maculatus_GLEAN_10017654	Metabolism; Amino Acid Metabolism; Glycine, serine and threonine metabolism [PATH:ko00260]
anopheles.maculatus_GLEAN_10007611	Metabolism; Metabolism of Cofactors and Vitamins; One carbon pool by folate [PATH:ko00670]
anopheles.maculatus_GLEAN_10026361	Metabolism; Nucleotide Metabolism; Purine metabolism [PATH:ko00230]
anopheles.maculatus_GLEAN_10020517	Metabolism; Amino Acid Metabolism; Lysine degradation [PATH:ko00310] Genetic Information Processing; Replication and Repair; Chromosome [BR:ko03036]
anopheles.maculatus_GLEAN_10006279	Genetic Information Processing; Transcription; Transcription factors [BR:ko03000]
anopheles.maculatus_GLEAN_10015997	Genetic Information Processing; Replication and Repair; DNA repair and recombination proteins [BR:ko03400]
anopheles.maculatus_GLEAN_10022999	Genetic Information Processing; Folding, Sorting and Degradation; Ubiquitin system [BR:ko04121]
anopheles.maculatus_GLEAN_10020940	Metabolism; Lipid Metabolism; Fatty acid metabolism [PATH:ko00071] Metabolism; Lipid Metabolism; Lipid biosynthesis proteins [BR:ko01004] Cellular Processes; Transport and Catabolism; Peroxisome [PATH:ko04146] Organismal Systems; Endocrine System; Adipocytokine signaling pathway [PATH:ko04920] Organismal Systems; Endocrine System; PPAR signaling pathway [PATH:ko03320]
anopheles.maculatus_GLEAN_10023148	Genetic Information Processing; Transcription; Transcription factors [BR:ko03000] Organismal Systems; Environmental Adaptation; Circadian rhythm - fly [PATH:ko04711]
anopheles.maculatus_GLEAN_10021486	Metabolism; Amino Acid Metabolism; Valine, leucine and isoleucine biosynthesis [PATH:ko00290] Metabolism; Amino Acid Metabolism; Amino acid related enzymes [BR:ko01007] Genetic Information Processing; Translation; Aminoacyl-tRNA biosynthesis [PATH:ko00970]
anopheles.maculatus_GLEAN_10003511	Metabolism; Metabolism of Cofactors and Vitamins; Porphyrin and chlorophyll metabolism [PATH:ko00860] Genetic Information Processing; Translation; Aminoacyl-tRNA biosynthesis [PATH:ko00970]
anopheles.maculatus_GLEAN_10000887	Metabolism; Enzyme Families; Protein kinases [BR:ko01001] Cellular Processes; Transport and Catabolism; Endocytosis [PATH:ko04144] Organismal Systems; Immune System; Chemokine signaling pathway [PATH:ko04062]
anopheles.maculatus_GLEAN_10015228	Metabolism; Enzyme Families; Protein kinases [BR:ko01001] Environmental Information Processing; Signal Transduction; MAPK signaling pathway [PATH:ko04010] Environmental Information Processing; Signal Transduction; MAPK signaling pathway - yeast [PATH:ko04011] Environmental Information Processing; Signal Transduction; ErbB signaling pathway [PATH:ko04012] Cellular Processes; Cell Motility; Regulat…
anopheles.maculatus_GLEAN_10006492	Metabolism; Enzyme Families; Protein kinases [BR:ko01001]
anopheles.maculatus_GLEAN_10003054	Genetic Information Processing; Transcription; Spliceosome [PATH:ko03040] Genetic Information Processing; Transcription; Spliceosome [BR:ko03041]
anopheles.maculatus_GLEAN_10000678	Metabolism; Lipid Metabolism; Glycerolipid metabolism [PATH:ko00561] Metabolism; Lipid Metabolism; Glycerophospholipid metabolism [PATH:ko00564] Environmental Information Processing; Signal Transduction; Phosphatidylinositol signaling system [PATH:ko04070]
anopheles.maculatus_GLEAN_10010856	Genetic Information Processing; Transcription; Transcription factors [BR:ko03000]
anopheles.maculatus_GLEAN_10001388	Genetic Information Processing; Transcription; Spliceosome [BR:ko03041]
anopheles.maculatus_GLEAN_10003631	Genetic Information Processing; Transcription; Transcription factors [BR:ko03000]
anopheles.maculatus_GLEAN_10016464	Metabolism; Enzyme Families; Protein kinases [BR:ko01001] Environmental Information Processing; Signaling Molecules and Interaction; Enzyme-linked receptors [BR:ko01020] Environmental Information Processing; Signaling Molecules and Interaction; Cytokine receptors [BR:ko04050]
anopheles.maculatus_GLEAN_10018070	Unclassified; Metabolism; Amino acid metabolism
anopheles.maculatus_GLEAN_10000552	Genetic Information Processing; Transcription; Spliceosome [PATH:ko03040] Genetic Information Processing; Transcription; Spliceosome [BR:ko03041] Genetic Information Processing; Translation; RNA transport [PATH:ko03013] Genetic Information Processing; Translation; mRNA surveillance pathway [PATH:ko03015]
anopheles.maculatus_GLEAN_10005411	Environmental Information Processing; Signaling Molecules and Interaction; G protein-coupled receptors [BR:ko04030] Environmental Information Processing; Signaling Molecules and Interaction; Neuroactive ligand-receptor interaction [PATH:ko04080] Cellular Processes; Cell Communication; Gap junction [PATH:ko04540]
anopheles.maculatus_GLEAN_10028385	Metabolism; Glycan Biosynthesis and Metabolism; Proteoglycans [BR:ko00535] Environmental Information Processing; Signaling Molecules and Interaction; Cell adhesion molecules (CAMs) [PATH:ko04514] Environmental Information Processing; Signaling Molecules and Interaction; Cell adhesion molecules (CAMs) [BR:ko04515] Environmental Information Processing; Signaling Molecules and Interaction; Glycan bi…
anopheles.maculatus_GLEAN_10002304	Genetic Information Processing; Translation; RNA transport [PATH:ko03013]
anopheles.maculatus_GLEAN_10005032	Environmental Information Processing; Signaling Molecules and Interaction; CAM ligands [BR:ko04516] Organismal Systems; Development; Axon guidance [PATH:ko04360]
anopheles.maculatus_GLEAN_10020777	Genetic Information Processing; Transcription; Transcription factors [BR:ko03000]
anopheles.maculatus_GLEAN_10012337	Genetic Information Processing; Transcription; Spliceosome [BR:ko03041]
anopheles.maculatus_GLEAN_10019755	Cellular Processes; Transport and Catabolism; Endocytosis [PATH:ko04144]
anopheles.maculatus_GLEAN_10024268	Environmental Information Processing; Signaling Molecules and Interaction; ECM-receptor interaction [PATH:ko04512] Environmental Information Processing; Signaling Molecules and Interaction; Cellular antigens [BR:ko04090] Cellular Processes; Transport and Catabolism; Phagosome [PATH:ko04145] Organismal Systems; Immune System; Hematopoietic cell lineage [PATH:ko04640] Organismal Systems; Endocrine …
