# Supplementary material for: Draft Genomes of Anopheles cracens and Anopheles maculatus: Comparison of Simian Malaria and Human Malaria Vectors in Peninsular Malaysia
Source: PLoS One. 2016 Jun 27;11(6):e0157893. doi: 10.1371/journal.pone.0157893 (PMC4922560; doi:10.1371/journal.pone.0157893)
Supplement: S17 Table — (A) Global statistics of An. maculatus genome assembled in this study, which was sequenced with 93.21x coverage; (B) An. maculatus genome assembled by previous study (Neafsey et al., 2015), which was sequenced with 25x genome coverage (BioProject code PRJNA67221, BioSample code SAMN01087922). (XLSX) [file pone.0157893.s017.xlsx]

## Sheet: S1
S17 Table (A). Global statistics of An. maculatus genome assembled in this study, which was sequenced with 93.21x coverage.
Particulars	Contig size (bp)	Contig number	Scaffold size (bp)	Scaffold number
N90	1547	25600	2693	8211
N80	7712	13036	37793	2373
N70	15287	8774	83867	1518
N60	22279	6233	130832	1051
N50	29877	4417	181330	731
longest	223796	N/A	1436847	N/A
Total size	470305742	N/A	491839431	N/A
total number ( ≥ 100bp)	N/A	295864	N/A	276260
Total number ( ≥ 2kb)	N/A	24236	N/A	10645
S17 Table (B). Global statistics of An. maculatus genome assembled by previous study (Neafsey et al., 2015), which was sequenced with 25x genome coverage (BioProject code PRJNA67221, BioSample code SAMN01087922).
Total sequence length	141894015
Total assembly gap length	10062842
Gaps between scaffolds	0
Number of scaffolds	47797
Scaffold N50	3841
Scaffold L50	11005
Number of contigs	53883
Contig N50	2984
Contig L50	13143
