# Supplementary material for: Draft Genomes of Anopheles cracens and Anopheles maculatus: Comparison of Simian Malaria and Human Malaria Vectors in Peninsular Malaysia
Source: PLoS One. 2016 Jun 27;11(6):e0157893. doi: 10.1371/journal.pone.0157893 (PMC4922560; doi:10.1371/journal.pone.0157893)
Supplement: S18 Table — (XLSX) [file pone.0157893.s018.xlsx]

## Sheet: S1
S18 Table. Alignment of two An. maculatus genomes, with the genome assembled from this study as the target genome and the published genome as query genome.
Genomes	Match length	Total length	Coverage
Target	312229880	491839431	0.634821
Query	140726791	141894015	0.991774
