# Supplementary material for: Draft Genomes of Anopheles cracens and Anopheles maculatus: Comparison of Simian Malaria and Human Malaria Vectors in Peninsular Malaysia
Source: PLoS One. 2016 Jun 27;11(6):e0157893. doi: 10.1371/journal.pone.0157893 (PMC4922560; doi:10.1371/journal.pone.0157893)
Supplement: S19 Table — (XLSX) [file pone.0157893.s019.xlsx]

## Sheet: S1
S19 Table. K-mer analysis of the published An. maculatus genome (BioProject code PRJNA67221, BioSample code SAMN01087922).
Particulars	Value
17-mer distribution peak depth	75												s
Total k-mer count	49466999758
estimated genome size (k-mer count/ peak depth)	659.56 Mb
presence of heterozygous peak	Yes
